# Supplementary material for: Stress granules counteract senescence by sequestration of PAI‐1
Source: EMBO Rep. 2018 Mar 29;19(5):e44722. doi: 10.15252/embr.201744722 (PMC5934773; doi:10.15252/embr.201744722)
Supplement: Supplementary file 3 — Dataset EV1 [file EMBR-19-e44722-s003.xlsx]

## Sheet: MassSpec_E1.17_D0
Dataset EV1 - Complete list of proteins identified by Mass Spectrometry Analysis in soluble and insoluble fractions from cells treated with AS.
Accession Number
VIME_HUMAN
sp|P12814-3|ACTN1_HUMAN (+1)
sp|P07900-2|HS90A_HUMAN (+1)
sp|P06733|ENOA_HUMAN
sp|P11142|HSP7C_HUMAN
sp|P14618|KPYM_HUMAN
MOES_HUMAN
sp|P07355-2|ANXA2_HUMAN (+1)
PDIA3_HUMAN
EF2_HUMAN
TBB5_HUMAN
sp|P22314-2|UBA1_HUMAN (+1)
sp|P18206-2|VINC_HUMAN (+1)
ENPL_HUMAN
PDIA1_HUMAN
K1C10_HUMAN
K2C1_HUMAN
sp|Q14697|GANAB_HUMAN
sp|P10809|CH60_HUMAN
sp|P00558|PGK1_HUMAN
sp|O43707|ACTN4_HUMAN
SND1_HUMAN
GRP78_HUMAN
sp|P50395|GDIB_HUMAN
ATPB_HUMAN
sp|P55060-3|XPO2_HUMAN (+1)
sp|P78371|TCPB_HUMAN
sp|P00367|DHE3_HUMAN
sp|P68363|TBA1B_HUMAN
F5H2F4_HUMAN
sp|P53396|ACLY_HUMAN
sp|P29401-2|TKT_HUMAN (+1)
sp|P25705|ATPA_HUMAN
sp|P60842|IF4A1_HUMAN
A0A0G2JIW1_HUMAN (+2)
ACTG_HUMAN
J3KPS3_HUMAN (+1)
sp|P06744|G6PI_HUMAN
GRP75_HUMAN
sp|P48643|TCPE_HUMAN
PARP1_HUMAN
HS90B_HUMAN
ANXA5_HUMAN
sp|P12956|XRCC6_HUMAN
sp|P04406|G3P_HUMAN
sp|Q01813|PFKAP_HUMAN
TCPA_HUMAN
EF1A3_HUMAN (+1)
sp|P02545|LMNA_HUMAN
sp|P11413-2|G6PD_HUMAN (+2)
RPN1_HUMAN
sp|Q9Y570|PPME1_HUMAN
sp|P50990|TCPQ_HUMAN
K22E_HUMAN
sp|P49368|TCPG_HUMAN
XRCC5_HUMAN
TERA_HUMAN
sp|P23526|SAHH_HUMAN
A0A087WTT1_HUMAN (+2)
SERPH_HUMAN
sp|Q9NZN4|EHD2_HUMAN
H0Y4R1_HUMAN (+1)
PRDX6_HUMAN
sp|Q01518|CAP1_HUMAN
IQGA1_HUMAN
sp|P31948-2|STIP1_HUMAN (+1)
sp|Q99832-3|TCPH_HUMAN
ANXA1_HUMAN
E7EQR4_HUMAN (+1)
sp|P62258|1433E_HUMAN
sp|P00338-3|LDHA_HUMAN (+1)
A0A0A0MSI0_HUMAN (+1)
NUCL_HUMAN
K1C9_HUMAN
sp|P22102|PUR2_HUMAN
XPO1_HUMAN
sp|P26639-2|SYTC_HUMAN (+1)
FSCN1_HUMAN
EFTU_HUMAN
sp|P60174|TPIS_HUMAN
2AAA_HUMAN
sp|P50991|TCPD_HUMAN
sp|Q00610-2|CLH1_HUMAN (+1)
sp|P61978-3|HNRPK_HUMAN
sp|Q14974|IMB1_HUMAN
CALR_HUMAN
sp|P34932|HSP74_HUMAN
sp|P37802|TAGL2_HUMAN
PDIA4_HUMAN
RL7_HUMAN
sp|P04844-2|RPN2_HUMAN
sp|P09493-3|TPM1_HUMAN
sp|P27824-2|CALX_HUMAN (+1)
RL6_HUMAN
sp|Q05682-3|CALD1_HUMAN (+1)
sp|P35232|PHB_HUMAN
sp|O60664-4|PLIN3_HUMAN (+1)
sp|P23396|RS3_HUMAN
sp|P40227|TCPZ_HUMAN
Q5HY54_HUMAN (+2)
J3KPX7_HUMAN (+1)
SYG_HUMAN
A0A087X253_HUMAN (+3)
Q32Q12_HUMAN (+1)
GSTP1_HUMAN
LDHB_HUMAN
sp|Q15084-2|PDIA6_HUMAN (+3)
RL4_HUMAN
sp|P40926|MDHM_HUMAN
TAGL_HUMAN
sp|P62937|PPIA_HUMAN
LPPRC_HUMAN
sp|P31939-2|PUR9_HUMAN (+1)
sp|P53621-2|COPA_HUMAN (+1)
H0Y8C6_HUMAN (+2)
KINH_HUMAN
sp|P49419-2|AL7A1_HUMAN (+1)
sp|P54136|SYRC_HUMAN
TFR1_HUMAN
sp|P21397|AOFA_HUMAN
sp|O43852-3|CALU_HUMAN (+1)
RS4X_HUMAN
A0A087WTP3_HUMAN (+1)
LA_HUMAN
sp|Q9Y230|RUVB2_HUMAN
A0A0C4DGS1_HUMAN (+2)
PPIB_HUMAN
sp|P26641-2|EF1G_HUMAN (+1)
VDAC1_HUMAN
sp|P33993|MCM7_HUMAN
sp|P08133|ANXA6_HUMAN
A0A087WSW9_HUMAN (+4)
RL7A_HUMAN
NAMPT_HUMAN
FKBP4_HUMAN
A0A087X054_HUMAN (+1)
A0A024R4M0_HUMAN (+1)
TALDO_HUMAN
sp|Q9UQ80|PA2G4_HUMAN
sp|P47897|SYQ_HUMAN
sp|Q16401-2|PSMD5_HUMAN (+1)
sp|P52209|6PGD_HUMAN
sp|Q15417|CNN3_HUMAN
sp|Q99714|HCD2_HUMAN
sp|Q13200|PSMD2_HUMAN
sp|P09525|ANXA4_HUMAN
sp|Q16555|DPYL2_HUMAN
sp|P54886-2|P5CS_HUMAN (+1)
sp|P13797|PLST_HUMAN
sp|P05388|RLA0_HUMAN
sp|P63104|1433Z_HUMAN
YBOX1_HUMAN
sp|Q92841|DDX17_HUMAN
A0A0C4DG17_HUMAN (+2)
PROF1_HUMAN
COF1_HUMAN
sp|P26599-2|PTBP1_HUMAN (+2)
ADT2_HUMAN
RS3A_HUMAN
A0A087WZH7_HUMAN (+1)
sp|P07954-2|FUMH_HUMAN (+1)
MARE1_HUMAN
sp|Q92598-2|HS105_HUMAN (+1)
sp|P05556|ITB1_HUMAN
A0A087X1Z3_HUMAN (+1)
sp|P30044|PRDX5_HUMAN
sp|P16615-2|AT2A2_HUMAN (+3)
A0A087WYS1_HUMAN (+3)
sp|Q13561-2|DCTN2_HUMAN (+2)
sp|P35579|MYH9_HUMAN
RS18_HUMAN
B0QZ18_HUMAN (+1)
RAB7A_HUMAN
RS13_HUMAN
SERA_HUMAN
sp|P14868|SYDC_HUMAN
sp|P61204|ARF3_HUMAN
UCHL1_HUMAN
PCBP1_HUMAN
RAB1B_HUMAN
RS2_HUMAN
GBLP_HUMAN
I3L397_HUMAN (+3)
sp|P25205-2|MCM3_HUMAN (+1)
sp|Q9Y265|RUVB1_HUMAN
MCM6_HUMAN
ARP3_HUMAN (+1)
K7ELL7_HUMAN (+2)
sp|O43776|SYNC_HUMAN
RL3_HUMAN
sp|P51148-2|RAB5C_HUMAN (+1)
F5H6E2_HUMAN (+3)
sp|P05023-3|AT1A1_HUMAN (+2)
sp|O60701|UGDH_HUMAN
sp|Q8WUM4-2|PDC6I_HUMAN (+1)
PSB1_HUMAN
COPB_HUMAN
sp|P17812|PYRG1_HUMAN
sp|P17655-2|CAN2_HUMAN (+1)
sp|Q9UNM6|PSD13_HUMAN
E9PLK3_HUMAN (+1)
MCM2_HUMAN
sp|P35606-2|COPB2_HUMAN (+1)
B7Z6Z4_HUMAN (+6)
sp|P26373|RL13_HUMAN
sp|P40925-3|MDHC_HUMAN (+1)
sp|Q13283|G3BP1_HUMAN
sp|P54727|RD23B_HUMAN
sp|P62191-2|PRS4_HUMAN (+1)
M0R0Y2_HUMAN (+1)
IF2G_HUMAN
sp|Q13509|TBB3_HUMAN
EIF3F_HUMAN
CALM_HUMAN (+3)
ARPC2_HUMAN
E9PK01_HUMAN (+1)
RS16_HUMAN
IF2A_HUMAN
E9PM69_HUMAN (+2)
sp|O14818|PSA7_HUMAN
sp|P24844|MYL9_HUMAN
sp|Q14847|LASP1_HUMAN
TBB4B_HUMAN
CLIC1_HUMAN
sp|P31946-2|1433B_HUMAN (+1)
MCM4_HUMAN
sp|O60506-3|HNRPQ_HUMAN (+1)
H4_HUMAN
TBB6_HUMAN
F5H4R6_HUMAN (+6)
A0A0C4DGQ5_HUMAN (+1)
sp|P49321-3|NASP_HUMAN (+1)
sp|P16152|CBR1_HUMAN
H0YJ34_HUMAN (+3)
IPYR_HUMAN
CDC37_HUMAN
NNTM_HUMAN
sp|P55884-2|EIF3B_HUMAN (+1)
E7ETZ4_HUMAN (+1)
sp|Q15645|PCH2_HUMAN
sp|Q9UHD8-2|SEPT9_HUMAN (+3)
sp|P12081-4|SYHC_HUMAN (+1)
sp|P06753-2|TPM3_HUMAN (+1)
A0A024R571_HUMAN (+1)
sp|P49748|ACADV_HUMAN
6PGL_HUMAN
A0A087WYR3_HUMAN (+3)
D6REX3_HUMAN (+8)
sp|P34897-3|GLYM_HUMAN (+1)
sp|P28838-2|AMPL_HUMAN (+1)
SYYC_HUMAN
sp|Q13492-2|PICAL_HUMAN (+3)
F5GYN4_HUMAN (+2)
PGAM1_HUMAN
sp|Q15019-2|SEPT2_HUMAN (+1)
F5GZS6_HUMAN (+5)
sp|P48444|COPD_HUMAN
EIF3E_HUMAN
sp|Q06323|PSME1_HUMAN
sp|Q9HB71|CYBP_HUMAN
K4DI93_HUMAN (+2)
HMGB1_HUMAN
EIF3I_HUMAN
sp|P17174|AATC_HUMAN
sp|Q15942|ZYX_HUMAN
sp|P40939|ECHA_HUMAN
E9PC52_HUMAN (+1)
A0A0D9SF53_HUMAN (+4)
sp|O75083|WDR1_HUMAN
A0A0A0MS51_HUMAN (+5)
MCM5_HUMAN
D6RAF8_HUMAN (+2)
sp|P32119|PRDX2_HUMAN
B5MDF5_HUMAN (+2)
E9PCY7_HUMAN (+2)
sp|Q6NZI2|PTRF_HUMAN
sp|Q15233|NONO_HUMAN
LMNB1_HUMAN
CATD_HUMAN
sp|Q14152-2|EIF3A_HUMAN (+1)
PYGB_HUMAN
sp|P35998|PRS7_HUMAN
sp|P25786-2|PSA1_HUMAN (+1)
PEBP1_HUMAN
J3KQ32_HUMAN (+1)
ATPO_HUMAN
E9PKG1_HUMAN (+5)
sp|P00505|AATM_HUMAN
sp|P24752|THIL_HUMAN
sp|Q9BWD1|THIC_HUMAN
sp|Q92973-2|TNPO1_HUMAN (+1)
sp|Q9HDC9|APMAP_HUMAN
E9PBS1_HUMAN (+2)
E7EQV9_HUMAN (+1)
ABCE1_HUMAN
sp|P61289-2|PSME3_HUMAN (+2)
AK1A1_HUMAN
AMPB_HUMAN
sp|Q9P2J5-2|SYLC_HUMAN (+1)
sp|P36871|PGM1_HUMAN
sp|P04181|OAT_HUMAN
RCN3_HUMAN
HPRT_HUMAN
1C07_HUMAN (+3)
PNPH_HUMAN
sp|P21980|TGM2_HUMAN
sp|P30085|KCY_HUMAN
sp|Q06210|GFPT1_HUMAN
PRDX4_HUMAN
sp|P61019|RAB2A_HUMAN
B1ANR0_HUMAN (+3)
sp|O60763-2|USO1_HUMAN (+1)
sp|P00390-3|GSHR_HUMAN (+1)
HYEP_HUMAN
J3KR24_HUMAN (+1)
sp|P35221-2|CTNA1_HUMAN (+1)
VPS35_HUMAN
E7EX17_HUMAN (+1)
RECQ1_HUMAN
sp|P60891|PRPS1_HUMAN
Q5JR95_HUMAN (+1)
ALDR_HUMAN
sp|Q15758|AAAT_HUMAN
1433T_HUMAN
sp|E9PAV3|NACAM_HUMAN
sp|Q86VP6-2|CAND1_HUMAN (+1)
sp|P30048-2|PRDX3_HUMAN (+1)
CAZA1_HUMAN
RLA2_HUMAN
PDLI1_HUMAN
UBE2N_HUMAN
1433G_HUMAN
PRS10_HUMAN
sp|O00154-4|BACH_HUMAN (+3)
RL10A_HUMAN
PSMD7_HUMAN
sp|P16949-2|STMN1_HUMAN (+1)
J3QQ67_HUMAN
IMA1_HUMAN
RS14_HUMAN
RS25_HUMAN
NUDC_HUMAN
A2MG_HUMAN
sp|P06748-2|NPM_HUMAN (+1)
RS7_HUMAN
LEG1_HUMAN
sp|Q15366-2|PCBP2_HUMAN (+3)
sp|P62136|PP1A_HUMAN
F8WCF6_HUMAN (+2)
RS27A_HUMAN
PCNA_HUMAN
A0A0C4DGB6_HUMAN (+1)
H2B1M_HUMAN
CKAP4_HUMAN
sp|Q13838-2|DX39B_HUMAN (+1)
sp|P09622-2|DLDH_HUMAN (+2)
sp|P42167|LAP2B_HUMAN
sp|Q16181|SEPT7_HUMAN
B0QY89_HUMAN (+1)
PAK2_HUMAN
sp|Q00325-2|MPCP_HUMAN (+1)
sp|Q8NC51-2|PAIRB_HUMAN (+3)
B4DJV2_HUMAN (+1)
sp|P61160|ARP2_HUMAN
KCRB_HUMAN
sp|Q9Y3F4-2|STRAP_HUMAN (+1)
sp|Q14247-3|SRC8_HUMAN (+1)
SYEP_HUMAN
UB2V2_HUMAN
sp|P78417|GSTO1_HUMAN
GLRX3_HUMAN
M0QYS1_HUMAN
sp|O00231-2|PSD11_HUMAN (+1)
ACTZ_HUMAN
SC22B_HUMAN
ARF4_HUMAN
J3KTF8_HUMAN (+2)
sp|O95433|AHSA1_HUMAN
sp|Q15907|RB11B_HUMAN
sp|P46977|STT3A_HUMAN
F10A1_HUMAN (+1)
RAB14_HUMAN
sp|P62195-2|PRS8_HUMAN (+1)
sp|Q9NVA2-2|SEP11_HUMAN (+1)
A6NFX8_HUMAN (+1)
B4DR61_HUMAN (+1)
sp|Q9UBE0|SAE1_HUMAN
sp|P55809|SCOT1_HUMAN
sp|Q99536-3|VAT1_HUMAN (+1)
sp|Q92688-2|AN32B_HUMAN (+1)
sp|Q96TA1-2|NIBL1_HUMAN (+1)
sp|P00387-2|NB5R3_HUMAN (+2)
B7Z7P8_HUMAN (+2)
sp|P39748|FEN1_HUMAN
QCR2_HUMAN
sp|P25788-2|PSA3_HUMAN (+1)
sp|P22307-2|NLTP_HUMAN (+5)
sp|Q9NUQ9|FA49B_HUMAN
sp|P43686|PRS6B_HUMAN
sp|Q9NSD9|SYFB_HUMAN
sp|Q9UG63-2|ABCF2_HUMAN (+1)
A6NJA2_HUMAN (+3)
PA1B3_HUMAN
A0A087X271_HUMAN (+3)
sp|Q92900-2|RENT1_HUMAN (+1)
RHG01_HUMAN
GDIA_HUMAN
SPEE_HUMAN
EMD_HUMAN
IPO7_HUMAN
CAN1_HUMAN
sp|P32322-3|P5CR1_HUMAN (+1)
MVP_HUMAN
RS10_HUMAN
RS15A_HUMAN
RL5_HUMAN
sp|P30050|RL12_HUMAN
RL27_HUMAN
K7ENG2_HUMAN (+2)
RL8_HUMAN
sp|Q15056|IF4H_HUMAN
sp|Q14444-2|CAPR1_HUMAN (+1)
RS19_HUMAN
PP2AB_HUMAN (+1)
sp|O75340|PDCD6_HUMAN
sp|P56192|SYMC_HUMAN
sp|P25685|DNJB1_HUMAN
DDX6_HUMAN
D6RAA6_HUMAN (+1)
sp|P67936|TPM4_HUMAN
sp|Q02809-2|PLOD1_HUMAN (+1)
C9JP16_HUMAN (+1)
sp|Q07666-2|KHDR1_HUMAN (+1)
HSPB1_HUMAN
B1AK87_HUMAN (+2)
A0A087X2D0_HUMAN (+2)
G3V1C3_HUMAN (+4)
Q86UY0_HUMAN (+2)
B4DY09_HUMAN (+1)
K1C14_HUMAN
sp|O43390|HNRPR_HUMAN
H3BPE7_HUMAN (+2)
K2C5_HUMAN
sp|P45880-1|VDAC2_HUMAN (+2)
sp|P23246|SFPQ_HUMAN
sp|P22626|ROA2_HUMAN
TBB2B_HUMAN
RS26_HUMAN
RL24_HUMAN
sp|Q08J23-2|NSUN2_HUMAN (+1)
A8MVZ9_HUMAN (+1)
A0A0J9YXJ8_HUMAN (+4)
D6RFM5_HUMAN (+2)
PARK7_HUMAN
F8W914_HUMAN (+1)
sp|P60866-2|RS20_HUMAN (+1)
sp|Q16531|DDB1_HUMAN
TCP4_HUMAN
sp|P56537|IF6_HUMAN
sp|P26640|SYVC_HUMAN
sp|P49915|GUAA_HUMAN
EF1B_HUMAN
A8MUS3_HUMAN (+4)
CO3_HUMAN
D6RAN4_HUMAN (+2)
A0A087WUS0_HUMAN (+5)
APEX1_HUMAN (+1)
EIF3G_HUMAN
sp|P43307|SSRA_HUMAN
sp|Q15404|RSU1_HUMAN
sp|O95347|SMC2_HUMAN
sp|Q92499|DDX1_HUMAN
RS6_HUMAN
sp|Q99733-2|NP1L4_HUMAN (+1)
Q5H909_HUMAN (+2)
sp|P30040|ERP29_HUMAN
sp|P68366-2|TBA4A_HUMAN (+1)
NUCB1_HUMAN
C1QBP_HUMAN
RAGP1_HUMAN
A0A024QZX5_HUMAN (+2)
PLD3_HUMAN
sp|P17858|PFKAL_HUMAN
sp|P07951-2|TPM2_HUMAN (+1)
sp|P10599-2|THIO_HUMAN (+1)
COPG1_HUMAN
sp|Q9BSJ8-2|ESYT1_HUMAN (+1)
sp|Q13263|TIF1B_HUMAN
sp|O95782-2|AP2A1_HUMAN (+1)
sp|Q04760-2|LGUL_HUMAN (+1)
sp|P51858|HDGF_HUMAN
A0A087WXM6_HUMAN (+4)
sp|P08243-2|ASNS_HUMAN (+2)
IDHC_HUMAN
E9PGT1_HUMAN (+2)
sp|P63000-2|RAC1_HUMAN (+1)
sp|Q7L2H7|EIF3M_HUMAN
sp|Q9UJS0-2|CMC2_HUMAN (+1)
RTCB_HUMAN
A0A024R4E5_HUMAN (+2)
sp|P51572|BAP31_HUMAN
TMEDA_HUMAN
A0A087WUL2_HUMAN (+1)
RAP1A_HUMAN (+3)
SSRD_HUMAN
H0YLU7_HUMAN (+1)
F5H365_HUMAN (+1)
CMBL_HUMAN
HMGB2_HUMAN
sp|O15460-2|P4HA2_HUMAN (+1)
sp|P10644|KAP0_HUMAN
sp|Q15637-2|SF01_HUMAN (+6)
E5RIS7_HUMAN (+2)
sp|P48637|GSHB_HUMAN
sp|Q12931-2|TRAP1_HUMAN (+1)
BIEA_HUMAN
A0A087WY71_HUMAN (+3)
sp|P67936-2|TPM4_HUMAN
sp|Q6YN16|HSDL2_HUMAN
sp|O95831-3|AIFM1_HUMAN (+1)
1433F_HUMAN
A0A0C4DFV9_HUMAN (+4)
C9JFR7_HUMAN (+1)
ACPH_HUMAN (+1)
sp|P20073-2|ANXA7_HUMAN (+1)
E7EVA0_HUMAN
sp|Q08257-3|QOR_HUMAN (+1)
F5H0B0_HUMAN (+5)
GLGB_HUMAN
LMAN1_HUMAN
sp|Q12765-2|SCRN1_HUMAN (+2)
sp|Q9UJU6-2|DBNL_HUMAN (+3)
SGTA_HUMAN
QCR1_HUMAN
sp|P50995-2|ANX11_HUMAN (+1)
D6RD63_HUMAN (+1)
sp|P33316|DUT_HUMAN
ADHX_HUMAN
RCC2_HUMAN
PLOD3_HUMAN
sp|Q9NP72|RAB18_HUMAN
RL38_HUMAN
H0YGW7_HUMAN (+2)
PFD2_HUMAN
sp|Q9UBT2|SAE2_HUMAN
sp|Q7L576|CYFP1_HUMAN
TIM44_HUMAN
1A02_HUMAN (+1)
I3L1P8_HUMAN
F5GX23_HUMAN (+4)
sp|Q96N66|MBOA7_HUMAN
sp|Q14558-2|KPRA_HUMAN (+1)
ECH1_HUMAN
sp|Q6DKJ4|NXN_HUMAN
CPSF5_HUMAN
sp|P60953|CDC42_HUMAN
sp|P62899|RL31_HUMAN
HNRPF_HUMAN
RS17_HUMAN
sp|P62913-2|RL11_HUMAN (+1)
LRC59_HUMAN
TBB4A_HUMAN
sp|Q9UJZ1-2|STML2_HUMAN (+1)
PSB6_HUMAN
sp|Q32P28-3|P3H1_HUMAN (+2)
F2Z388_HUMAN (+1)
DHX15_HUMAN
GTR1_HUMAN
sp|Q15008-2|PSMD6_HUMAN (+3)
M0QZC5_HUMAN (+1)
ARC1B_HUMAN
Q5T123_HUMAN (+1)
RAB32_HUMAN
ANT3_HUMAN
sp|P30740|ILEU_HUMAN
sp|Q9NWH9|SLTM_HUMAN
PSB2_HUMAN
sp|Q14677-3|EPN4_HUMAN (+1)
sp|Q9NR12|PDLI7_HUMAN
sp|Q15459|SF3A1_HUMAN
B1AKQ8_HUMAN (+4)
sp|Q15046-2|SYK_HUMAN (+1)
FETA_HUMAN (+1)
K7EKS7_HUMAN (+5)
F8W930_HUMAN (+2)
TMM43_HUMAN
sp|Q9UHB6-4|LIMA1_HUMAN (+1)
G3V5Z7_HUMAN (+1)
H0YD13_HUMAN (+15)
H2A1D_HUMAN (+6)
F8VZQ9_HUMAN (+2)
A0A087WZV1_HUMAN (+5)
sp|Q12906-4|ILF3_HUMAN (+2)
sp|P04899-4|GNAI2_HUMAN (+1)
H13_HUMAN
sp|Q00839|HNRPU_HUMAN
sp|P07910|HNRPC_HUMAN
F8W6I7_HUMAN (+2)
CH10_HUMAN
A0A024RA52_HUMAN (+1)
sp|O60888-2|CUTA_HUMAN (+2)
RL23_HUMAN
sp|O43242|PSMD3_HUMAN
sp|P28066|PSA5_HUMAN
A0A0B4J2B4_HUMAN (+7)
E7EPB3_HUMAN (+1)
SSBP_HUMAN
BYST_HUMAN
A0A024QZP7_HUMAN (+1)
sp|Q13451|FKBP5_HUMAN
COX2_HUMAN
sp|Q96AY3|FKB10_HUMAN
sp|P45974-2|UBP5_HUMAN (+1)
sp|P30046|DOPD_HUMAN
PURA2_HUMAN
S10AB_HUMAN
IPO9_HUMAN
ATLA3_HUMAN (+1)
sp|O00232|PSD12_HUMAN
PGM2_HUMAN
sp|P68036-2|UB2L3_HUMAN (+2)
sp|P20290-2|BTF3_HUMAN (+1)
J3KTE4_HUMAN (+2)
J3QRC4_HUMAN
sp|O76094|SRP72_HUMAN
ARK72_HUMAN (+1)
RL21_HUMAN
F6RFD5_HUMAN (+1)
sp|Q8N8S7-2|ENAH_HUMAN (+2)
E9PFR3_HUMAN (+2)
CSRP1_HUMAN (+1)
sp|P31689-2|DNJA1_HUMAN (+1)
sp|P10155-3|RO60_HUMAN (+3)
A0A0A0MSE2_HUMAN (+4)
sp|P36542-2|ATPG_HUMAN (+1)
G3V325_HUMAN
E9PEB5_HUMAN (+2)
IF2B_HUMAN
HSP72_HUMAN
K7EQA1_HUMAN (+1)
J3QT28_HUMAN (+1)
sp|Q3ZCQ8-2|TIM50_HUMAN (+1)
sp|Q8WW12|PCNP_HUMAN
sp|Q9Y617|SERC_HUMAN
E5RK64_HUMAN (+2)
MOT4_HUMAN
sp|P31153-2|METK2_HUMAN (+1)
VASP_HUMAN
H0Y5R6_HUMAN
COTL1_HUMAN
sp|P61006|RAB8A_HUMAN
E9PHA6_HUMAN (+2)
sp|Q99436|PSB7_HUMAN
sp|Q07812-2|BAX_HUMAN (+4)
sp|P28074|PSB5_HUMAN
ARPC3_HUMAN
sp|Q01130-2|SRSF2_HUMAN (+1)
sp|P17612-2|KAPCA_HUMAN (+1)
FCL_HUMAN
CYTB_HUMAN
A0A087WV22_HUMAN (+3)
RL36_HUMAN
ITIH2_HUMAN (+1)
sp|P49588|SYAC_HUMAN
sp|P23381|SYWC_HUMAN
D3DQV9_HUMAN (+3)
sp|Q5JRX3-2|PREP_HUMAN (+1)
sp|P09960-2|LKHA4_HUMAN (+3)
H0YKD8_HUMAN (+6)
BLVRB_HUMAN (+2)
K7EK42_HUMAN (+1)
SC61B_HUMAN
H3BQB1_HUMAN (+3)
FKBP3_HUMAN
sp|P06737-2|PYGL_HUMAN (+1)
FACE1_HUMAN
sp|P54725-3|RD23A_HUMAN (+1)
R4GN98_HUMAN (+1)
F8VZG5_HUMAN (+4)
A0A0A0MRJ6_HUMAN (+4)
PRP19_HUMAN
sp|P46926|GNPI1_HUMAN
CND3_HUMAN
RL35A_HUMAN
SDHB_HUMAN
sp|P68402|PA1B2_HUMAN
sp|P30419-2|NMT1_HUMAN (+1)
sp|P51659|DHB4_HUMAN
F5H5D3_HUMAN (+1)
CATB_HUMAN
A0A0A0MTI5_HUMAN (+4)
C9JZR2_HUMAN (+4)
DDAH2_HUMAN
VPS4B_HUMAN
sp|Q15293-2|RCN1_HUMAN (+1)
RFA1_HUMAN
CHM4B_HUMAN
NSDHL_HUMAN
ECHM_HUMAN
PP1B_HUMAN
E5RIW3_HUMAN (+2)
LACB2_HUMAN
ARL3_HUMAN
ESTD_HUMAN (+1)
PSDE_HUMAN
sp|P11234-3|RALB_HUMAN (+1)
I3L0N3_HUMAN (+1)
A2A274_HUMAN (+1)
SFXN1_HUMAN
E9PFN5_HUMAN (+1)
PAWR_HUMAN
E9PNM1_HUMAN
sp|Q96KP4|CNDP2_HUMAN
E7EQL5_HUMAN (+6)
ACAD9_HUMAN
sp|O75436|VP26A_HUMAN
sp|P52788|SPSY_HUMAN
A0A087WXU3_HUMAN (+1)
ADT1_HUMAN
ICAM1_HUMAN
ADAS_HUMAN
sp|Q14240-2|IF4A2_HUMAN (+1)
EBP_HUMAN
A0A087WXS7_HUMAN (+1)
NDUA9_HUMAN
Q5QNZ2_HUMAN
sp|Q9H488-2|OFUT1_HUMAN (+1)
EF1A2_HUMAN
RPR1B_HUMAN
sp|P43121|MUC18_HUMAN
sp|P53992|SC24C_HUMAN
G8JLD5_HUMAN (+7)
sp|O75947-2|ATP5H_HUMAN (+1)
LRC40_HUMAN
sp|Q70UQ0|IKIP_HUMAN
E7EMB1_HUMAN (+1)
TMX1_HUMAN
SCPDL_HUMAN
MTCH2_HUMAN
sp|Q9UNF0-2|PACN2_HUMAN (+1)
B7Z524_HUMAN (+4)
I3L1R7_HUMAN (+4)
sp|P50416-2|CPT1A_HUMAN (+1)
sp|Q01085-2|TIAR_HUMAN (+1)
B4DUC8_HUMAN (+1)
A0A087X0X3_HUMAN (+2)
sp|P35659|DEK_HUMAN
G3PT_HUMAN
RLA1_HUMAN
sp|Q9NZ01|TECR_HUMAN
sp|P13861-2|KAP2_HUMAN
RBM3_HUMAN
sp|P19367-2|HXK1_HUMAN (+2)
K7ELH1_HUMAN (+2)
Q5QPI9_HUMAN
VTNC_HUMAN
H0YC11_HUMAN
ACTBL_HUMAN
sp|P11279|LAMP1_HUMAN
sp|Q93045|STMN2_HUMAN
I3L480_HUMAN
K7EJJ5_HUMAN
sp|Q14689-2|DIP2A_HUMAN (+4)
ADT3_HUMAN
PLP2_HUMAN
J3KNN7_HUMAN (+2)
SMD1_HUMAN
TM109_HUMAN
sp|Q9NR31|SAR1A_HUMAN
E7EQB2_HUMAN (+3)
E9PB61_HUMAN (+1)
sp|Q16222-3|UAP1_HUMAN (+1)
Q5JWT2_HUMAN (+4)
ATPUN_HUMAN
sp|Q9Y2Q0-2|AT8A1_HUMAN (+2)
TSR1_HUMAN
sp|P05091|ALDH2_HUMAN
PSB4_HUMAN
ERO1A_HUMAN
K7EIT0_HUMAN (+3)
sp|Q9NZL4-3|HPBP1_HUMAN (+1)
SNG2_HUMAN
sp|O15511|ARPC5_HUMAN
E9PHN7_HUMAN
C9J5M0_HUMAN (+4)
AP4B1_HUMAN (+2)
sp|Q969S9-2|RRF2M_HUMAN (+4)
B4DGU4_HUMAN (+1)
F5H527_HUMAN (+1)
B9ZVN9_HUMAN (+1)
CNTP2_HUMAN
H0Y4D2_HUMAN
F8WDT6_HUMAN (+1)
E7EWC2_HUMAN (+4)
F5H3M2_HUMAN (+1)
E5RK97_HUMAN
F5H013_HUMAN (+3)
A0A087X211_HUMAN (+2)
A8MU58_HUMAN (+2)
A0A0A0MRJ0_HUMAN (+6)
sp|Q8N766-2|EMC1_HUMAN (+2)
A0A087WV73_HUMAN (+3)
CO5_HUMAN
H0YNA1_HUMAN
FHL17_HUMAN
sp|Q9NZI8|IF2B1_HUMAN
F5H2G5_HUMAN (+2)
M0R0N9_HUMAN
H0Y860_HUMAN (+7)
A0A0A0MRM2_HUMAN (+4)
sp|O15374-2|MOT5_HUMAN (+4)
E9PKT1_HUMAN (+4)
B9A067_HUMAN (+4)
NCBP1_HUMAN
ACTC_HUMAN
sp|P62318|SMD3_HUMAN
RUXE_HUMAN
A8MT02_HUMAN (+6)
COR1B_HUMAN
NOP56_HUMAN
NEP_HUMAN
RED_HUMAN
H2B1B_HUMAN (+3)
H7C264_HUMAN
sp|Q9UPN3|MACF1_HUMAN
H31_HUMAN (+1)
K2C6C_HUMAN
J3KTA4_HUMAN (+1)
sp|P27105|STOM_HUMAN
IF4A3_HUMAN
sp|P14866|HNRPL_HUMAN
H15_HUMAN
sp|Q15717-2|ELAV1_HUMAN (+1)
sp|Q15393|SF3B3_HUMAN
sp|Q08211|DHX9_HUMAN
SSRP1_HUMAN
MIF_HUMAN
sp|O96008|TOM40_HUMAN
IF5_HUMAN
A0A0B4J2C3_HUMAN (+2)
sp|Q9Y285-2|SYFA_HUMAN (+1)
sp|P48735|IDHP_HUMAN
A0A0B4J1W3_HUMAN (+1)
ROA0_HUMAN
sp|Q96HC4|PDLI5_HUMAN
LBR_HUMAN
sp|Q9BXP5-2|SRRT_HUMAN (+4)
sp|P15170-2|ERF3A_HUMAN (+2)
sp|Q9H0B6|KLC2_HUMAN
B3KS98_HUMAN (+1)
RS28_HUMAN
RL29_HUMAN
SODC_HUMAN
sp|Q8TEX9-2|IPO4_HUMAN (+1)
sp|P19525|E2AK2_HUMAN
SP16H_HUMAN
H0YLA2_HUMAN (+1)
sp|P15531-2|NDKA_HUMAN (+1)
sp|O14929|HAT1_HUMAN
H0YN18_HUMAN (+1)
OXSR1_HUMAN
sp|P55263-2|ADK_HUMAN (+2)
PPM1G_HUMAN
Q5JW30_HUMAN (+3)
sp|Q29RF7|PDS5A_HUMAN
sp|Q6SJ93-2|F111B_HUMAN (+1)
A0A087X2B5_HUMAN (+3)
sp|Q12904-2|AIMP1_HUMAN (+1)
FA50A_HUMAN
sp|Q969U7|PSMG2_HUMAN
FIS1_HUMAN
B4DSN5_HUMAN (+1)
H0YAL7_HUMAN
K2C1B_HUMAN
E9PLL6_HUMAN (+1)
sp|Q13247|SRSF6_HUMAN
sp|P12955-2|PEPD_HUMAN (+1)
C9J0K6_HUMAN (+3)
sp|P47755|CAZA2_HUMAN
EMC2_HUMAN
sp|Q06124|PTN11_HUMAN
SH3L1_HUMAN
A0A0D9SFL3_HUMAN (+8)
SIAS_HUMAN
sp|Q12849|GRSF1_HUMAN
sp|Q9Y383|LC7L2_HUMAN
UCRIL_HUMAN (+1)
M0R0F0_HUMAN (+1)
B4DXZ6_HUMAN (+2)
sp|P35241|RADI_HUMAN
sp|P40121-2|CAPG_HUMAN (+1)
Q5T8U5_HUMAN (+2)
sp|O96005-4|CLPT1_HUMAN (+1)
B5MD17_HUMAN (+2)
SUMO4_HUMAN
AT1B3_HUMAN (+2)
3HIDH_HUMAN
CY1_HUMAN
sp|O95394-3|AGM1_HUMAN (+2)
RAB10_HUMAN
H7C003_HUMAN (+2)
sp|P35610|SOAT1_HUMAN
THBG_HUMAN
C9JL85_HUMAN (+1)
sp|O14745|NHRF1_HUMAN
PRAF2_HUMAN
sp|Q9NZL9-2|MAT2B_HUMAN (+2)
sp|O95861-2|BPNT1_HUMAN (+1)
sp|P38606-2|VATA_HUMAN (+1)
E7EX90_HUMAN (+6)
sp|Q13907-2|IDI1_HUMAN (+1)
Q5T5C7_HUMAN (+1)
sp|P51570-2|GALK1_HUMAN (+1)
sp|Q96RS6-2|NUDC1_HUMAN (+2)
RL34_HUMAN
sp|P43034|LIS1_HUMAN
A0A087WUA5_HUMAN (+1)
DC1L1_HUMAN
sp|A4UGR9-2|XIRP2_HUMAN (+3)
A0A087WU31_HUMAN (+7)
RS23_HUMAN
sp|Q99460-2|PSMD1_HUMAN (+1)
H0YAR3_HUMAN
FBLN1_HUMAN
1B48_HUMAN (+1)
FKB1A_HUMAN
F6WQW2_HUMAN (+2)
sp|P00167-2|CYB5_HUMAN (+1)
TRIP6_HUMAN
sp|Q99615-2|DNJC7_HUMAN (+1)
A0A0A0MQR2_HUMAN (+2)
sp|Q9NUQ8-2|ABCF3_HUMAN (+1)
H7BZJ3_HUMAN
sp|P62820|RAB1A_HUMAN
sp|Q9BW60-2|ELOV1_HUMAN (+1)
LAT1_HUMAN
F5H7R9_HUMAN (+1)
sp|Q70UQ0-4|IKIP_HUMAN
1C15_HUMAN
A0A0B4J2A4_HUMAN (+1)
1B57_HUMAN
sp|Q9UHB9-2|SRP68_HUMAN (+2)
H0YB56_HUMAN
C9JFE4_HUMAN (+3)
sp|Q96HS1-2|PGAM5_HUMAN (+1)
sp|Q9Y281-3|COF2_HUMAN (+1)
sp|Q9UEW8-2|STK39_HUMAN (+1)
SYIM_HUMAN
sp|P52701-3|MSH6_HUMAN (+2)
A0A075B6F6_HUMAN (+4)
F5GX39_HUMAN (+1)
E5RI99_HUMAN (+1)
RINI_HUMAN
Q5T4L4_HUMAN (+1)
sp|P28288-2|ABCD3_HUMAN (+1)
M0QX71_HUMAN
T2FB_HUMAN
sp|Q96JJ7|TMX3_HUMAN
PUR4_HUMAN
sp|Q13740|CD166_HUMAN
sp|P08559-2|ODPA_HUMAN (+3)
A0A0A0MRA5_HUMAN (+5)
H7C5Q2_HUMAN (+4)
ARF5_HUMAN
CCG6_HUMAN
K7ER96_HUMAN (+1)
A0A0G2JPZ2_HUMAN
sp|Q9NS23-2|RASF1_HUMAN (+4)
A0A087WX26_HUMAN (+3)
H7BXH8_HUMAN (+1)
TT21B_HUMAN
H0YNN7_HUMAN (+1)
sp|Q8TAT6-2|NPL4_HUMAN (+1)
A0A087WU32_HUMAN (+3)
C9J931_HUMAN (+1)
DAD1_HUMAN (+1)
FETUA_HUMAN
M0R0F9_HUMAN (+5)
SAR1B_HUMAN
sp|O00273|DFFA_HUMAN
sp|O95197-2|RTN3_HUMAN (+2)
sp|P29692-3|EF1D_HUMAN
sp|Q9BTE3-2|MCMBP_HUMAN (+1)
ATP6_HUMAN
MOB1A_HUMAN (+2)
sp|Q14697-2|GANAB_HUMAN
sp|O14964|HGS_HUMAN
sp|P20839-3|IMDH1_HUMAN (+2)
RIR1_HUMAN
IMA4_HUMAN
sp|Q96IJ6|GMPPA_HUMAN
VKORL_HUMAN
sp|P24666-4|PPAC_HUMAN
B4E1G1_HUMAN (+2)
J3KT68_HUMAN (+1)
D19L1_HUMAN
ETHE1_HUMAN (+2)
F8WBF9_HUMAN (+3)
DHCR7_HUMAN
A0A087WTB8_HUMAN (+1)
D6RA47_HUMAN (+3)
J3KPM9_HUMAN (+2)
SPRE_HUMAN
F2Z2Y4_HUMAN (+3)
sp|P31350|RIR2_HUMAN
CC124_HUMAN
E9PJ42_HUMAN (+3)
K7ERJ1_HUMAN (+3)
sp|P09104|ENOG_HUMAN
D6RC06_HUMAN (+4)
C9JCC6_HUMAN (+3)
F8WAE5_HUMAN (+2)
sp|P14324-2|FPPS_HUMAN (+1)
J3KSI9_HUMAN (+3)
Q3LIE7_HUMAN (+2)
C9J5C3_HUMAN (+5)
K7ES95_HUMAN (+1)
sp|P13995|MTDC_HUMAN
GNA11_HUMAN
H3BRV9_HUMAN (+1)
sp|P09543-2|CN37_HUMAN (+1)
RS30_HUMAN
ML12A_HUMAN (+1)
DNJC9_HUMAN
C9IZN7_HUMAN (+1)
DRG1_HUMAN
SF3A2_HUMAN
EFHD2_HUMAN
sp|P36957-2|ODO2_HUMAN (+1)
HBA_HUMAN
A0A0C4DFR6_HUMAN (+5)
RS12_HUMAN
M0R009_HUMAN (+2)
sp|Q12797-10|ASPH_HUMAN (+1)
TIGAR_HUMAN
A0A0C4DFL7_HUMAN (+1)
sp|O14617-4|AP3D1_HUMAN (+2)
B1AKR6_HUMAN (+3)
sp|O75865-2|TPC6A_HUMAN (+1)
sp|Q86XL3-2|ANKL2_HUMAN (+1)
OSTF1_HUMAN
CSK21_HUMAN (+3)
FAF2_HUMAN
RHOA_HUMAN
A8MU39_HUMAN (+2)
E9PG39_HUMAN
F8VVA7_HUMAN (+2)
MASU1_HUMAN
sp|O00499-2|BIN1_HUMAN (+7)
sp|Q96KA5|CLP1L_HUMAN
sp|Q14318-2|FKBP8_HUMAN (+1)
NNMT_HUMAN
sp|P36639-2|8ODP_HUMAN (+2)
CS043_HUMAN (+3)
sp|P36776|LONM_HUMAN
sp|P22694-2|KAPCB_HUMAN
A0A0G2JPR0_HUMAN (+2)
H0YNG3_HUMAN (+3)
TOIP2_HUMAN
PIR_HUMAN
sp|Q9UNS2-2|CSN3_HUMAN (+1)
A0A087X0S5_HUMAN (+1)
sp|Q9NPJ3-2|ACO13_HUMAN (+1)
J3KS45_HUMAN (+2)
B7Z7F3_HUMAN (+3)
F5H760_HUMAN (+1)
B4DEM9_HUMAN (+1)
sp|Q14914-2|PTGR1_HUMAN (+1)
sp|Q96HN2-2|SAHH3_HUMAN
F5GZ78_HUMAN (+3)
KAD1_HUMAN (+1)
sp|P05771|KPCB_HUMAN
sp|Q13596-2|SNX1_HUMAN (+2)
HAP28_HUMAN
K7EK33_HUMAN (+4)
C4P0D6_HUMAN (+3)
UPP1_HUMAN
sp|P13674-2|P4HA1_HUMAN (+2)
A0A087X020_HUMAN (+1)
RASH_HUMAN (+1)
GALT2_HUMAN
PPID_HUMAN
TXD12_HUMAN
sp|P78347-2|GTF2I_HUMAN (+3)
BAF_HUMAN
BGH3_HUMAN (+1)
C9JYN0_HUMAN (+2)
IMA7_HUMAN
B0QZ43_HUMAN (+1)
C9JJP5_HUMAN (+6)
C9J232_HUMAN (+12)
A0A087WTT6_HUMAN (+1)
sp|Q9ULC4-2|MCTS1_HUMAN (+2)
A0A087WU53_HUMAN (+1)
H3BM38_HUMAN (+5)
H7C4H2_HUMAN (+1)
sp|Q13057-2|COASY_HUMAN (+1)
sp|Q9H1E3-2|NUCKS_HUMAN (+1)
GLRX1_HUMAN
H7C3D2_HUMAN (+1)
M0QYZ2_HUMAN (+4)
A0A087WU64_HUMAN (+2)
E5RFX4_HUMAN (+2)
VMA21_HUMAN
M0R117_HUMAN (+3)
Q2YDW8_HUMAN (+1)
sp|Q96JG8-2|MAGD4_HUMAN (+2)
sp|Q969X5-2|ERGI1_HUMAN (+1)
H7BZD1_HUMAN (+2)
sp|O94760|DDAH1_HUMAN
sp|Q8IWE2|NXP20_HUMAN
sp|Q99471-2|PFD5_HUMAN (+1)
A0A0A0MSN0_HUMAN (+6)
F8W785_HUMAN (+1)
PRAF3_HUMAN
sp|P26232-2|CTNA2_HUMAN (+3)
F8VSC4_HUMAN (+3)
F8W696_HUMAN
sp|O60488|ACSL4_HUMAN
sp|Q9P287-3|BCCIP_HUMAN (+2)
C9JW74_HUMAN
GOLP3_HUMAN
sp|Q9H3U1-2|UN45A_HUMAN (+1)
E9PC71_HUMAN (+2)
K7EPJ1_HUMAN (+1)
KIF11_HUMAN
sp|Q13501-2|SQSTM_HUMAN (+1)
DENR_HUMAN (+1)
H3BRM5_HUMAN (+1)
F5GYG5_HUMAN (+4)
CDS2_HUMAN
E7EQU1_HUMAN (+3)
sp|P14735|IDE_HUMAN
C9JLU1_HUMAN (+3)
A0A087WWM0_HUMAN (+3)
M0QXN5_HUMAN (+1)
sp|Q9Y6I3-1|EPN1_HUMAN (+2)
sp|Q9Y371|SHLB1_HUMAN
TXTP_HUMAN
H0YA83_HUMAN (+2)
sp|Q12841-2|FSTL1_HUMAN (+1)
COJA1_HUMAN
NTPCR_HUMAN (+1)
sp|P61011|SRP54_HUMAN
ARL2_HUMAN
A0A0A0MRN5_HUMAN (+2)
DCNL1_HUMAN
A0A087WVY3_HUMAN (+2)
HACD2_HUMAN
H0YLI6_HUMAN (+2)
DHB12_HUMAN
sp|Q8IZ83-3|A16A1_HUMAN (+1)
AFG32_HUMAN
A0A087WWJ2_HUMAN (+5)
HEBP1_HUMAN
IMPA3_HUMAN
A0A087X128_HUMAN (+2)
sp|Q9GZT3-2|SLIRP_HUMAN (+1)
BAG3_HUMAN
A8K878_HUMAN (+1)
A0A087WTX2_HUMAN (+1)
sp|Q13131|AAPK1_HUMAN
A0A0B4J2D5_HUMAN (+4)
sp|O95302|FKBP9_HUMAN
sp|P51398-2|RT29_HUMAN (+2)
TXD17_HUMAN
G3XAN4_HUMAN (+2)
E9PS68_HUMAN (+1)
A0A087WZ15_HUMAN (+3)
sp|P51788-3|CLCN2_HUMAN (+3)
F5H4C6_HUMAN (+5)
sp|P27815|PDE4A_HUMAN
ARH37_HUMAN
sp|Q5JPF3|AN36C_HUMAN
ERP44_HUMAN
sp|P12757-3|SKIL_HUMAN (+1)
sp|Q9C0H9-2|SRCN1_HUMAN (+1)
G5E9A6_HUMAN (+1)
PCGF6_HUMAN
B5MCD9_HUMAN (+2)
DTD1_HUMAN
E9PF19_HUMAN (+1)
E9PQY2_HUMAN (+1)
E9PS97_HUMAN (+2)
H0Y368_HUMAN
H0YK61_HUMAN (+7)
H3BMZ1_HUMAN (+5)
J3KMW3_HUMAN (+3)
MRP_HUMAN
PCAT1_HUMAN
PLAP_HUMAN
PPIL1_HUMAN
Q5QP56_HUMAN (+5)
TOM70_HUMAN
sp|Q7Z7H5-2|TMED4_HUMAN (+2)
sp|Q9BRF8-3|CPPED_HUMAN
sp|Q9NVJ2-2|ARL8B_HUMAN (+1)
sp|Q9NX40|OCAD1_HUMAN
TYB4_HUMAN
sp|O95816|BAG2_HUMAN
PLPP_HUMAN
A0A0J9YXF2_HUMAN (+5)
C9J415_HUMAN (+4)
E7EN77_HUMAN
F8W0W8_HUMAN (+1)
H0Y3M2_HUMAN (+9)
J3KSH8_HUMAN (+4)
sp|Q14315-2|FLNC_HUMAN (+1)
FUND2_HUMAN (+1)
sp|O75909-4|CCNK_HUMAN
B7Z8B3_HUMAN (+3)
E5RGM3_HUMAN (+5)
POP1_HUMAN
CUX2_HUMAN
A0A0D9SEY1_HUMAN (+7)
RRAS_HUMAN
TAP1_HUMAN
C9IZD3_HUMAN (+5)
J3KNF5_HUMAN (+1)
A0A087WZT2_HUMAN (+1)
sp|Q86TB9-2|PATL1_HUMAN (+2)
H0YB37_HUMAN (+1)
NHLC2_HUMAN
CSRP2_HUMAN (+1)
PDXD2_HUMAN (+5)
sp|Q16698-2|DECR_HUMAN (+1)
sp|Q9Y223-2|GLCNE_HUMAN (+4)
E5RHG8_HUMAN (+3)
CSN6_HUMAN (+1)
CHM1B_HUMAN
sp|Q8NDX2-2|VGLU3_HUMAN (+1)
sp|Q16537-2|2A5E_HUMAN (+1)
sp|Q969V3-2|NCLN_HUMAN (+1)
NTR2_HUMAN
sp|Q9ULD5-2|ZN777_HUMAN (+2)
G3V2L5_HUMAN (+5)
sp|Q96PK6|RBM14_HUMAN
sp|Q9H0A0-2|NAT10_HUMAN (+1)
GT251_HUMAN
DIRA2_HUMAN
A0A0B4J220_HUMAN (+2)
MOS_HUMAN
X6RDA4_HUMAN (+2)
sp|O75475|PSIP1_HUMAN
ROCK2_HUMAN
sp|Q8IWI9-3|MGAP_HUMAN (+2)
sp|Q9H6D7-2|HAUS4_HUMAN (+3)
sp|Q6ZU80-1|CE128_HUMAN (+1)
J3KTL2_HUMAN (+3)
A0A087WZC3_HUMAN (+2)
CHD6_HUMAN
H7C4T5_HUMAN
sp|Q9UKI8-3|TLK1_HUMAN
sp|Q2TAY7|SMU1_HUMAN
sp|Q8N1F7|NUP93_HUMAN
A0A087WUK2_HUMAN (+1)
B7Z7U4_HUMAN (+1)
A0A0A0MT48_HUMAN
FBXW8_HUMAN
C9JMJ4_HUMAN (+4)
sp|O75976|CBPD_HUMAN
sp|Q9P219|DAPLE_HUMAN
GP149_HUMAN
B1PBA3_HUMAN (+15)
ZBTB4_HUMAN
MET25_HUMAN
A0A0A0MTS7_HUMAN (+1)
H7BZX2_HUMAN
TOM22_HUMAN
DNJC8_HUMAN
ASSY_HUMAN
TM232_HUMAN
C9JLV4_HUMAN (+5)
YR005_HUMAN
H0YB09_HUMAN
sp|Q07001-2|ACHD_HUMAN (+1)
H7BYJ3_HUMAN (+3)
sp|Q6UB98-2|ANR12_HUMAN (+1)
sp|P80217-2|IN35_HUMAN (+1)
Q86YQ0_HUMAN
A0A0A0MRE3_HUMAN (+3)
H3BMU7_HUMAN
sp|Q9C026-4|TRIM9_HUMAN (+1)
I3L477_HUMAN
B2CL2_HUMAN (+5)
sp|O43854-2|EDIL3_HUMAN (+1)
E9PIN3_HUMAN (+1)
A0A087WUB9_HUMAN (+2)
CBPM_HUMAN
E9PP40_HUMAN (+1)
sp|Q9NVH1-2|DJC11_HUMAN (+1)
Q9UJJ2_HUMAN (+1)
TM156_HUMAN
H7C2Y5_HUMAN
sp|Q9UPP5-2|K1107_HUMAN (+1)
F8W7Q2_HUMAN
sp|Q96QB1|RHG07_HUMAN
Q5TEC6_HUMAN
ANGE2_HUMAN (+1)
H0YJJ9_HUMAN (+1)
A0A0G2JNI0_HUMAN
CILP1_HUMAN
KLOTB_HUMAN
sp|Q6ZWH5|NEK10_HUMAN
H7C5D5_HUMAN (+1)
E7EP17_HUMAN (+2)
B0QY91_HUMAN (+1)
PDCD7_HUMAN
CCD89_HUMAN
sp|Q9NVM4-2|ANM7_HUMAN (+2)
F5GX71_HUMAN (+7)
sp|Q96C34-2|RUND1_HUMAN (+1)
Q9BVT6_HUMAN (+3)
B1AHD1_HUMAN
A0A0A0MRJ7_HUMAN (+1)
sp|O96019-2|ACL6A_HUMAN (+1)
sp|O00148|DX39A_HUMAN
H2A1B_HUMAN (+2)
C9JB87_HUMAN (+2)
F5H245_HUMAN (+1)
INVO_HUMAN
LSM2_HUMAN
DEC1_HUMAN
E7ERR3_HUMAN (+2)
sp|Q9P2D0-3|IBTK_HUMAN
TRI10_HUMAN
K7ELH8_HUMAN (+2)
J3KPI6_HUMAN (+2)
A0A075B793_HUMAN (+3)
H0YJR2_HUMAN
HIPL2_HUMAN
S4R3Q1_HUMAN
DOCK3_HUMAN
A9Z1W8_HUMAN (+1)
CENPF_HUMAN
TMOD3_HUMAN
sp|Q5THJ4-2|VP13D_HUMAN (+1)
A0A087X0P0_HUMAN (+3)
E7EQN5_HUMAN (+3)
sp|Q56UN5-3|M3K19_HUMAN (+1)
A0A087WV61_HUMAN (+3)
CP7B1_HUMAN
A0A0G2JRW8_HUMAN
K7ENW2_HUMAN
A0A0C4DGX4_HUMAN (+1)
sp|Q6TFL3-3|CC171_HUMAN (+2)
M0R0R1_HUMAN
sp|Q96M63-4|CC114_HUMAN (+2)
MUC3A_HUMAN
E7ESW6_HUMAN (+2)
sp|Q8N6N2-2|TTC9B_HUMAN
H7C3T2_HUMAN (+2)
ANR31_HUMAN (+1)
sp|Q9NZL6-2|RGL1_HUMAN (+1)
sp|P78527-2|PRKDC_HUMAN (+1)
CHKB_HUMAN
ZN729_HUMAN
PGM2L_HUMAN
F5GZH9_HUMAN (+5)
SEC63_HUMAN
H3BP78_HUMAN
A0A0B4J1S3_HUMAN (+3)
sp|Q9P2M7|CING_HUMAN
HES1_HUMAN
RAE1_HUMAN
sp|Q7Z3U7-2|MON2_HUMAN (+4)
sp|Q9NXG0-2|CNTLN_HUMAN (+1)
F5H6P7_HUMAN (+3)
LSM7_HUMAN
sp|Q9BXP8|PAPP2_HUMAN
sp|Q5JTH9-2|RRP12_HUMAN (+2)
CHP1_HUMAN
A8MUF7_HUMAN (+9)
A0A087WV64_HUMAN (+1)
DNJB4_HUMAN
H0YEG7_HUMAN
A0A087WVD8_HUMAN
sp|Q86T82-2|UBP37_HUMAN (+1)
B0QYW5_HUMAN (+3)
sp|O60656-2|UD19_HUMAN (+7)
Q5T5Q6_HUMAN (+2)
HEAT1_HUMAN (+1)
sp|Q9NPP4|NLRC4_HUMAN
E7EN89_HUMAN (+1)
F5H1J3_HUMAN (+1)
E5RFF8_HUMAN (+3)
sp|Q5T0F9-2|C2D1B_HUMAN (+1)
sp|P11277-2|SPTB1_HUMAN
ATS15_HUMAN
TLN2_HUMAN
PPIC_HUMAN
OR1J4_HUMAN
sp|Q9NTX5-3|ECHD1_HUMAN
Q2QBA2_HUMAN (+4)
TWST2_HUMAN
sp|Q8IW45-2|NNRD_HUMAN (+2)
sp|P54198-2|HIRA_HUMAN (+1)
sp|Q9C0H6-2|KLHL4_HUMAN (+1)
sp|Q9UI33-2|SCNBA_HUMAN (+2)
FILA_HUMAN
B5MDQ0_HUMAN (+1)
CHST3_HUMAN
F5H157_HUMAN (+1)
IFIH1_HUMAN
sp|Q9Y2Z2-3|MTO1_HUMAN (+4)
GCNT3_HUMAN (+1)
D6RBS5_HUMAN (+1)
A0A0A0MS21_HUMAN (+1)
sp|P23368-2|MAOM_HUMAN (+1)
F5H1R4_HUMAN (+4)
PLCA_HUMAN
H3BPF7_HUMAN
A0A0C4DG10_HUMAN (+3)
sp|P15924-2|DESP_HUMAN (+2)
PA21B_HUMAN (+1)
SYAM_HUMAN
TEF_HUMAN
sp|Q9Y5X5-4|NPFF2_HUMAN (+1)
DYTN_HUMAN
H7BYU6_HUMAN (+1)
H0YCJ2_HUMAN
TR150_HUMAN
BRX1_HUMAN
NUP43_HUMAN
SUCA_HUMAN
BLMH_HUMAN (+3)
RRAGB_HUMAN
D6RDU9_HUMAN (+2)
K7EJR3_HUMAN
sp|Q08554-2|DSC1_HUMAN (+1)
sp|Q9H091-2|ZMY15_HUMAN (+2)
sp|P40938-2|RFC3_HUMAN (+1)
I3L4A1_HUMAN
J3QRJ6_HUMAN
RDH14_HUMAN
H7C1V4_HUMAN (+2)
F27D1_HUMAN
A8MUH2_HUMAN (+2)
C0LTP6_HUMAN (+2)
A0A087WXU8_HUMAN (+4)
sp|Q6P1A2-2|MBOA5_HUMAN (+1)
A0A0D9SGF6_HUMAN (+2)
H0YE96_HUMAN (+2)
sp|Q9UMN6|KMT2B_HUMAN
sp|Q96RW7-2|HMCN1_HUMAN (+1)
E3W994_HUMAN (+5)
H0Y483_HUMAN
SAS6_HUMAN
A8MUV4_HUMAN (+3)
C9JWE6_HUMAN
GPR87_HUMAN
F6U236_HUMAN (+1)
A0A087X0I0_HUMAN (+4)
H7C4M8_HUMAN
sp|Q9UN73-3|PCDA6_HUMAN (+1)
GASP2_HUMAN
CFA58_HUMAN
M0QXD6_HUMAN (+1)
FR1L6_HUMAN
sp|P11215-2|ITAM_HUMAN (+1)
ZFR2_HUMAN
AR6P6_HUMAN
sp|Q8N3X1-2|FNBP4_HUMAN (+1)
sp|Q5TCS8|KAD9_HUMAN
CIP1_HUMAN
K7ESB7_HUMAN
M0R0S1_HUMAN (+2)
sp|Q6IWH7-3|ANO7_HUMAN (+1)
H0YAU5_HUMAN
sp|P0C7P3-2|SLN14_HUMAN (+1)
PALD_HUMAN
sp|P21754-2|ZP3_HUMAN (+2)
F5H070_HUMAN (+1)
A0A0G2JH39_HUMAN
sp|O94986-1|CE152_HUMAN (+2)
B8ZZB6_HUMAN
CD248_HUMAN
sp|O14936-2|CSKP_HUMAN (+4)
B4DJ81_HUMAN (+5)
sp|Q5T0N1-2|CFA70_HUMAN (+1)
sp|Q9UQ13-2|SHOC2_HUMAN (+1)
TELO2_HUMAN
sp|O95199-2|RCBT2_HUMAN (+1)
A8K0C1_HUMAN (+5)
C9JAV7_HUMAN
E5RH98_HUMAN (+4)
sp|Q149M9-2|NWD1_HUMAN
DCPS_HUMAN
G3V1B5_HUMAN (+2)
K7ES28_HUMAN (+2)
AKA11_HUMAN
P66B_HUMAN
sp|O60645-2|EXOC3_HUMAN (+2)
H7C5L4_HUMAN
E7EQZ6_HUMAN
sp|O14746-3|TERT_HUMAN (+1)
A0A087X080_HUMAN (+2)
H0Y9P1_HUMAN
sp|Q99698|LYST_HUMAN
sp|Q01780-2|EXOSX_HUMAN (+1)
H7C480_HUMAN
I3L253_HUMAN
A0A087WW54_HUMAN (+2)
sp|Q6ZTW0-2|TPGS1_HUMAN (+1)
A0A087WV53_HUMAN (+1)
CR063_HUMAN
HV105_HUMAN
sp|Q13009-2|TIAM1_HUMAN (+1)
PRELP_HUMAN
CL049_HUMAN (+1)
sp|Q15788-3|NCOA1_HUMAN (+1)
E7ETB0_HUMAN (+3)
RT31_HUMAN
H0Y3C5_HUMAN (+5)
sp|Q53TN4-3|CYBR1_HUMAN (+1)
sp|Q08378-2|GOGA3_HUMAN (+2)
B4DMX9_HUMAN (+6)
A0A0A0MRU0_HUMAN (+12)
sp|Q86VD1-2|MORC1_HUMAN (+1)
A0A0N4SWI6_HUMAN (+1)
S4R418_HUMAN
GLR_HUMAN (+1)
DYHC1_HUMAN
T185B_HUMAN
H0YCC0_HUMAN (+3)
B1AL16_HUMAN (+2)
M0QYU7_HUMAN
PELO_HUMAN
sp|O15085-2|ARHGB_HUMAN (+1)
sp|O43293-2|DAPK3_HUMAN (+1)
S1PR1_HUMAN
ACHE_HUMAN
U3KPT7_HUMAN
A0A0A0MSL0_HUMAN (+3)
C9K080_HUMAN (+3)
H7BY61_HUMAN (+3)
sp|Q8NCM8-2|DYHC2_HUMAN (+1)
I3L4N6_HUMAN (+6)
H7C0W4_HUMAN
M0QXZ6_HUMAN (+2)
sp|Q8NBU5-2|ATAD1_HUMAN (+1)
sp|Q6PF15-2|KLH35_HUMAN (+1)
sp|P55201-2|BRPF1_HUMAN (+3)
XDH_HUMAN
WEE2_HUMAN
J3QR60_HUMAN
sp|Q96JE9-2|MAP6_HUMAN (+1)
S27A6_HUMAN
E7EUN2_HUMAN
sp|Q14684-2|RRP1B_HUMAN (+1)
LRP11_HUMAN
RHOV_HUMAN
H0YMV4_HUMAN
DPOG1_HUMAN
A0A087WT65_HUMAN (+8)
A0A0A0MRM8_HUMAN (+8)
Z518B_HUMAN
J3KSJ0_HUMAN
A0A087WXI2_HUMAN (+1)
sp|Q9Y4P8-6|WIPI2_HUMAN (+1)
F5H2P7_HUMAN
I3L2W2_HUMAN (+2)
H7C3J1_HUMAN
sp|Q8IY85|EFC13_HUMAN
A0A087X011_HUMAN (+3)
MYH7_HUMAN
TAOK3_HUMAN
CL050_HUMAN (+1)
F8VZY0_HUMAN (+3)
C9JFV4_HUMAN
sp|Q8IV36-2|HID1_HUMAN (+2)
sp|Q16534|HLF_HUMAN
B5MC44_HUMAN (+3)
E5RJ29_HUMAN (+2)
F8VSD5_HUMAN (+6)
EOMES_HUMAN
E7EV59_HUMAN (+1)
H0Y7Y8_HUMAN (+5)
sp|Q7Z5Q5-3|DPOLN_HUMAN (+1)
J3QKU3_HUMAN
A0A0C4DGW7_HUMAN (+1)
A0A0A0MTE8_HUMAN (+1)
I3L0U0_HUMAN
V9GYH2_HUMAN (+1)
sp|Q6ZUS5-2|CC121_HUMAN (+1)
sp|Q8TEK3-2|DOT1L_HUMAN (+1)
G3XAI2_HUMAN (+1)
NOC3L_HUMAN
SECR_HUMAN
H0Y599_HUMAN (+3)
K7EKR1_HUMAN
CSKI2_HUMAN (+1)
DPOD1_HUMAN (+2)
sp|Q8TBE0-2|BAHD1_HUMAN (+2)
K7ERR5_HUMAN
DISP1_HUMAN
sp|Q6PIJ6-2|FBX38_HUMAN (+2)
I3L0G6_HUMAN
E9PNR8_HUMAN (+1)
sp|Q5TCX8|M3KL4_HUMAN
CMYA5_HUMAN
A0A0J9YWL9_HUMAN
H3BU38_HUMAN
TAF2_HUMAN
M0QYC5_HUMAN (+2)
sp|Q96LB8-2|PGRP4_HUMAN (+1)
CRIPT_HUMAN
CRBG3_HUMAN
EPCR_HUMAN
SG3A1_HUMAN
sp|Q04656-2|ATP7A_HUMAN (+1)
CCD38_HUMAN
H0Y8R2_HUMAN (+3)
sp|Q5VZI3-2|CI091_HUMAN (+2)
ULK1_HUMAN
sp|Q2M3G0-1|ABCB5_HUMAN (+1)
sp|Q9C0D5-2|TANC1_HUMAN (+1)
MRM2_HUMAN
A0A087WY09_HUMAN (+1)
sp|Q8TER5-3|ARH40_HUMAN (+2)
sp|A6NNM8|TTL13_HUMAN
Q5T3W0_HUMAN
E7EVM7_HUMAN (+3)
E5RG38_HUMAN (+3)
J3QLT5_HUMAN
H0Y9Y3_HUMAN (+4)
E9PK91_HUMAN (+3)
sp|Q70EL1-6|UBP54_HUMAN (+2)
C9J2M1_HUMAN (+8)
H0Y3S8_HUMAN
H7C200_HUMAN (+1)
sp|P21359-2|NF1_HUMAN (+2)
A0A0A0MTQ9_HUMAN (+9)
sp|Q96CN4-2|EVI5L_HUMAN (+1)
A0A087WW29_HUMAN (+2)
COX42_HUMAN
sp|Q9NSV4-1|DIAP3_HUMAN (+5)
ARHL2_HUMAN
sp|Q7Z2Y5-2|NRK_HUMAN (+1)
sp|O76021|RL1D1_HUMAN
TOP1_HUMAN
A8MXP9_HUMAN (+1)
sp|O75367-2|H2AY_HUMAN (+1)
H2AZ_HUMAN (+1)
M0R221_HUMAN
sp|P08621-2|RU17_HUMAN (+1)
sp|P55084|ECHB_HUMAN
LSM8_HUMAN
E9PIM6_HUMAN (+3)
M0R2Q4_HUMAN
B9A018_HUMAN (+2)
RU2A_HUMAN
NEP1_HUMAN
SMRC1_HUMAN
GNAI3_HUMAN
sp|Q9HAU5|RENT2_HUMAN
CAV1_HUMAN
sp|Q9Y277-2|VDAC3_HUMAN (+1)
sp|Q5JWF2-2|GNAS1_HUMAN (+1)
A0A0A0MTR1_HUMAN (+2)
H0Y337_HUMAN
Q5QPL9_HUMAN (+2)
sp|Q9NR30-2|DDX21_HUMAN (+1)
sp|Q5SSJ5|HP1B3_HUMAN
sp|P38159|RBMX_HUMAN
sp|P62316|SMD2_HUMAN
sp|Q16643-2|DREB_HUMAN (+2)
sp|Q86UK0|ABCAC_HUMAN
A0A087WZZ5_HUMAN (+1)
FLOT2_HUMAN
sp|Q0ZGT2-2|NEXN_HUMAN (+1)
sp|Q9NVI7-2|ATD3A_HUMAN (+1)
sp|O75533|SF3B1_HUMAN
sp|P31942-2|HNRH3_HUMAN (+2)
sp|P05121|PAI1_HUMAN
B4E3S0_HUMAN (+3)
sp|O75955|FLOT1_HUMAN
J9JID7_HUMAN (+1)
