# Supplementary material for: Stress granules counteract senescence by sequestration of PAI‐1
Source: EMBO Rep. 2018 Mar 29;19(5):e44722. doi: 10.15252/embr.201744722 (PMC5934773; doi:10.15252/embr.201744722)
Supplement: Supplementary file 4 — Dataset EV2 [file EMBR-19-e44722-s004.xlsx]

## Sheet: Sheet1
Dataset EV2 - Bioinformatic identification of the pathways affected by arsenite treatment.
Cellular Component Organization or Biogenesis	Cellular Process	Localization	Apoptotic Process	p53 Pathway & Senescence	Biological Regulation	Response to Stimulus	Developmental Process	Multicellular Organismal Process	Biological Adhesion	Metabolic Process	Immune System Process	Known Stress Granule Proteins
ACTC_HUMAN	ACTC_HUMAN	ACTC_HUMAN	PGRP4_HUMAN	PAI1_HUMAN	EF1A3_HUMAN	CNTP2_HUMAN	ACTC_HUMAN	CNTP2_HUMAN	ROCK2_HUMAN	UCHL1_HUMAN	CNTP2_HUMAN	ANXA1_HUMAN
RAB7A_HUMAN	RAB7A_HUMAN	RAB7A_HUMAN	DNJB1_HUMAN,P25685	PP2AB_HUMAN	TWST2_HUMAN	A2MG_HUMAN	TWST2_HUMAN	P35579,MYH9_HUMAN	CNTP2_HUMAN	EF1A3_HUMAN	A2MG_HUMAN	ANXA6_HUMAN
LIMA1_HUMAN	PLP2_HUMAN	XPO2_HUMAN	IF2B1_HUMAN,Q9NZI8		DX39B_HUMAN	P23396,RS3_HUMAN	LIMA1_HUMAN	Q15758,AAAT_HUMAN	P3H1_HUMAN	SYAM_HUMAN	EF1G_HUMAN	CAP1_HUMAN
ROCK2_HUMAN	DSC1_HUMAN	VDAC3_HUMAN	ILF3_HUMAN		SFPQ_HUMAN,P23246	EF1G_HUMAN	ROCK2_HUMAN	HNRPQ_HUMAN	ATS15_HUMAN	TWST2_HUMAN	DNJB1_HUMAN,P25685	CAPR1_HUMAN
RS7_HUMAN	LIMA1_HUMAN	AP4B1_HUMAN	DNJB4_HUMAN		RRF2M_HUMAN	PARP1_HUMAN	SPTB1_HUMAN	MYH7_HUMAN	VTNC_HUMAN	LDHB_HUMAN	HS90B_HUMAN	CNN3_HUMAN
MOES_HUMAN	ROCK2_HUMAN	EXOC3_HUMAN	ZFR2_HUMAN		EOMES_HUMAN	DNJB1_HUMAN,P25685	EOMES_HUMAN	OR1J4_HUMAN	PRELP_HUMAN	NCBP1_HUMAN	SLN14_HUMAN	COR1B_HUMAN
RAB32_HUMAN	RS7_HUMAN	CNTP2_HUMAN	PCBP1_HUMAN		CNTP2_HUMAN	GNAI2_HUMAN	CNTP2_HUMAN	RBM14_HUMAN,Q96PK6	GT251_HUMAN	DX39B_HUMAN	TIAM1_HUMAN	DDX21_HUMAN
CHD6_HUMAN	EXOC3_HUMAN	VDAC2_HUMAN	PP1A_HUMAN,P62136		A2MG_HUMAN	HS90B_HUMAN	MOES_HUMAN	TAGL2_HUMAN,P37802	Q9BXP8,PAPP2_HUMAN	P07910,HNRPC_HUMAN	HS90A_HUMAN	DDX6_HUMAN
SERPH_HUMAN	SPTB1_HUMAN	CDC42_HUMAN,P60953	PDIA1_HUMAN		DDX6_HUMAN	SLN14_HUMAN	DYHC2_HUMAN	TIAM1_HUMAN	PCDA6_HUMAN	ALDH2_HUMAN,P05091	ILF3_HUMAN	DNJC8_HUMAN
DYHC2_HUMAN	CNTP2_HUMAN	DYHC2_HUMAN	HNRPK_HUMAN		CHD6_HUMAN	OR1J4_HUMAN	P35579,MYH9_HUMAN	IF2B1_HUMAN,Q9NZI8	DIRA2_HUMAN	LIMA1_HUMAN	DNJB4_HUMAN	EIF3E_HUMAN
P35579,MYH9_HUMAN	MOES_HUMAN	P35579,MYH9_HUMAN	AOFA_HUMAN,P21397		SERPH_HUMAN	NF1_HUMAN	DREB_HUMAN	ILF3_HUMAN	EDIL3_HUMAN	ROCK2_HUMAN	ZFR2_HUMAN	EIF3F_HUMAN
DREB_HUMAN	P3H1_HUMAN	RHOV_HUMAN	B2CL2_HUMAN		PAI1_HUMAN	PDIA4_HUMAN	PGRP4_HUMAN	PDLI1_HUMAN	PLOD1_HUMAN	RL11_HUMAN	P12956,XRCC6_HUMAN	EIF3I_HUMAN
NOP56_HUMAN	NEXN_HUMAN	Q15758,AAAT_HUMAN	NLRC4_HUMAN,Q9NPP4		P35579,MYH9_HUMAN	TIAM1_HUMAN	PLST_HUMAN,P13797	ULK1_HUMAN	CD248_HUMAN	SFPQ_HUMAN,P23246	PSIP1_HUMAN,O75475	ELAV1_HUMAN
PLST_HUMAN,P13797	CDC42_HUMAN,P60953	RCBT2_HUMAN	PCBP2_HUMAN		Q92841,DDX17_HUMAN	HS90A_HUMAN	DNJB1_HUMAN,P25685	ZFR2_HUMAN		RL4_HUMAN	PP1A_HUMAN,P62136	FSCN1_HUMAN
ANM7_HUMAN	A2MG_HUMAN	COPD_HUMAN,P48444	M3KL4_HUMAN,Q5TCX8		EF1G_HUMAN	ILF3_HUMAN	HNRPQ_HUMAN	STMN1_HUMAN		MET25_HUMAN	PRELP_HUMAN	G3BP1_HUMAN
Q15459,SF3A1_HUMAN	RAB32_HUMAN	XPO1_HUMAN			RCBT2_HUMAN	DNJB4_HUMAN	MYH7_HUMAN	PCBP1_HUMAN		XPO2_HUMAN	P11142,HSP7C_HUMAN	GSTP1_HUMAN
MYH7_HUMAN	P35232,PHB_HUMAN	MYH7_HUMAN			ARHGB_HUMAN	M3K19_HUMAN	COF1_HUMAN	TPM4_HUMAN,P67936		TCPA_HUMAN	CO5_HUMAN	HNRPK_HUMAN
COF1_HUMAN	CHD6_HUMAN	RUND1_HUMAN			ANM7_HUMAN	ZFR2_HUMAN	RUND1_HUMAN	PRELP_HUMAN		RRF2M_HUMAN	ARH40_HUMAN	HS90A_HUMAN
RUND1_HUMAN	1433G_HUMAN	GBLP_HUMAN			DNJB1_HUMAN,P25685	NCOA1_HUMAN	RBM14_HUMAN,Q96PK6	HNRPR_HUMAN,O43390		RS7_HUMAN	HSPB1_HUMAN	HSPB1_HUMAN
BAHD1_HUMAN	MCM5_HUMAN	IF2B1_HUMAN,Q9NZI8			GNAI2_HUMAN	RRAGB_HUMAN	IF2B1_HUMAN,Q9NZI8	CC171_HUMAN		RS15A_HUMAN	EPCR_HUMAN	KHDR1_HUMAN
H2B1B_HUMAN	SERPH_HUMAN	ILF3_HUMAN			Q15459,SF3A1_HUMAN	AKA11_HUMAN	ILF3_HUMAN	ARH40_HUMAN		EOMES_HUMAN	Q9BXP8,PAPP2_HUMAN	LMNA_HUMAN
TERT_HUMAN	P23396,RS3_HUMAN	ACHD_HUMAN			IF4H_HUMAN,Q15056	PP1A_HUMAN,P62136	DNJB4_HUMAN	HSPB1_HUMAN		CNTP2_HUMAN	GLR_HUMAN	MACF1_HUMAN
PDLI1_HUMAN	DYHC2_HUMAN	ZFR2_HUMAN			MYH7_HUMAN	GNAI3_HUMAN	TERT_HUMAN	HNRPK_HUMAN		DPYL2_HUMAN,Q16555	ENPL_HUMAN	MCM4_HUMAN
ULK1_HUMAN	P35579,MYH9_HUMAN	ACTBL_HUMAN			OR1J4_HUMAN	GPR87_HUMAN	PDLI1_HUMAN	CLH1_HUMAN		RU17_HUMAN	LRP11_HUMAN	MCM5_HUMAN
ACTBL_HUMAN	DREB_HUMAN	Q9P219,DAPLE_HUMAN			RUND1_HUMAN	P11142,HSP7C_HUMAN	ACHD_HUMAN	NUCL_HUMAN		NEXN_HUMAN	P32119,PRDX2_HUMAN	MCM7_HUMAN
STMN1_HUMAN	EF1G_HUMAN	SAR1A_HUMAN,Q9NR31			BAHD1_HUMAN	PDIA1_HUMAN	ULK1_HUMAN	PDLI7_HUMAN,Q9NR12		CDC42_HUMAN,P60953	ABCB5_HUMAN	NEXN_HUMAN
ARP3_HUMAN	CALM_HUMAN	ARP3_HUMAN			NF1_HUMAN	CO5_HUMAN	ZFR2_HUMAN	NEP_HUMAN		A2MG_HUMAN	EDIL3_HUMAN	NONO_HUMAN
HEAT1_HUMAN	XDH_HUMAN	ACHE_HUMAN			ATS15_HUMAN	NRK_HUMAN	STMN1_HUMAN	GNAS1_HUMAN		DDX6_HUMAN	M3KL4_HUMAN,Q5TCX8	NUDC_HUMAN
H2A1D_HUMAN	EIF3E_HUMAN	NWD1_HUMAN			PSMD2_HUMAN,Q13200	ARH40_HUMAN	ARP3_HUMAN	SCNBA_HUMAN		P35232,PHB_HUMAN	CD248_HUMAN	PALD_HUMAN
ACL6A_HUMAN	RHOV_HUMAN	ABCAC_HUMAN,Q86UK0			TIAM1_HUMAN	HSPB1_HUMAN	ACHE_HUMAN	GLR_HUMAN		CHD6_HUMAN	WEE2_HUMAN	PCBP2_HUMAN
H15_HUMAN	Q15758,AAAT_HUMAN	ACL6A_HUMAN			EIF3F_HUMAN	GRP78_HUMAN	NWD1_HUMAN	TEF_HUMAN		DHE3_HUMAN,P00367	IN35_HUMAN	PCNA_HUMAN
P02545,LMNA_HUMAN	NOP56_HUMAN	PCBP1_HUMAN			ILF3_HUMAN	EPCR_HUMAN	ACL6A_HUMAN	HES1_HUMAN		G6PD_HUMAN		PDLI1_HUMAN
TPM4_HUMAN,P67936	PLST_HUMAN,P13797	Q14974,IMB1_HUMAN			DNJB4_HUMAN	GNAS1_HUMAN	PCBP1_HUMAN	Q16534,HLF_HUMAN		MCM5_HUMAN		PELO_HUMAN
Q15942,ZYX_HUMAN	RFC3_HUMAN	ACTG_HUMAN			TERT_HUMAN	Q9BXP8,PAPP2_HUMAN	PP1A_HUMAN,P62136	GP149_HUMAN		SERPH_HUMAN		PPME1_HUMAN
CAND1_HUMAN	PARP1_HUMAN	ATPB_HUMAN			PDLI1_HUMAN	PDIA6_HUMAN	P02545,LMNA_HUMAN	EHD2_HUMAN,Q9NZN4		NPM_HUMAN		PRDX6_HUMAN
K1C10_HUMAN	RCBT2_HUMAN	CAV1_HUMAN			M3K19_HUMAN	GLR_HUMAN	TPM4_HUMAN,P67936	Q93045,STMN2_HUMAN		P23396,RS3_HUMAN		PSMD2_HUMAN
K2C6C_HUMAN	SYMC_HUMAN,P56192	VDAC1_HUMAN			HXK1_HUMAN	B2CL2_HUMAN	Q15942,ZYX_HUMAN	DIRA2_HUMAN		DYHC2_HUMAN		RENT2_HUMAN
P11142,HSP7C_HUMAN	GNAI2_HUMAN	CING_HUMAN,Q9P2M7			ZFR2_HUMAN	ENPL_HUMAN	PRELP_HUMAN	Q15417,CNN3_HUMAN		PAI1_HUMAN,P05121		RFC3_HUMAN
ACTG_HUMAN	Q15459,SF3A1_HUMAN	P11279,LAMP1_HUMAN			STMN1_HUMAN	CLIC1_HUMAN	K1C10_HUMAN	NPFF2_HUMAN		RL27_HUMAN		RS3_HUMAN
ATAD1_HUMAN	UBA1_HUMAN	CC171_HUMAN			NCOA1_HUMAN	NLRC4_HUMAN,Q9NPP4	ANXA2_HUMAN	FR1L6_HUMAN		Q9HB71,CYBP_HUMAN		SFPQ_HUMAN
K2C5_HUMAN	SLN14_HUMAN	DOCK3_HUMAN			RRAGB_HUMAN	LRP11_HUMAN	K2C6C_HUMAN	PCBP2_HUMAN		P40939,ECHA_HUMAN		SMU1_HUMAN
DESP_HUMAN	MYH7_HUMAN	HNRPK_HUMAN			Q9P219,DAPLE_HUMAN	GP149_HUMAN	HNRPR_HUMAN,O43390	CSKP_HUMAN		P35579,MYH9_HUMAN		SND1_HUMAN
P50990,TCPQ_HUMAN	ARPC5_HUMAN,O15511	CLH1_HUMAN			HEAT1_HUMAN	MOS_HUMAN	ACTG_HUMAN	P24844,MYL9_HUMAN		Q92841,DDX17_HUMAN		STIP1_HUMAN
CE152_HUMAN	COF1_HUMAN	ERO1A_HUMAN			PELO_HUMAN	NPFF2_HUMAN	K2C5_HUMAN	EDIL3_HUMAN		EF1G_HUMAN		SYK_HUMAN
BRX1_HUMAN	CALU_HUMAN	ADT2_HUMAN			NWD1_HUMAN	GRP75_HUMAN	DESP_HUMAN	RAE1_HUMAN		RL8_HUMAN		TCPA_HUMAN
H13_HUMAN	OR1J4_HUMAN	P68363,TBA1B_HUMAN			PSIP1_HUMAN,O75475	PRKDC_HUMAN	PDIA1_HUMAN	TAGL_HUMAN		PGRP4_HUMAN		TERT_HUMAN
CING_HUMAN,Q9P2M7	RUND1_HUMAN	AT8A1_HUMAN			EFTU_HUMAN	EDIL3_HUMAN	CC171_HUMAN	P50395,GDIB_HUMAN		XDH_HUMAN		TMOD3_HUMAN
CC171_HUMAN	BAHD1_HUMAN	Q9BXP8,PAPP2_HUMAN			AKA11_HUMAN	M3KL4_HUMAN,Q5TCX8	HNRPK_HUMAN	TPM1_HUMAN		EIF3E_HUMAN		TPM1_HUMAN
CKAP4_HUMAN	NF1_HUMAN	SCNBA_HUMAN			IF2G_HUMAN	UBE2N_HUMAN	NUCL_HUMAN	TMOD3_HUMAN		RHOV_HUMAN		UBA1_HUMAN
TLN2_HUMAN	RBM14_HUMAN,Q96PK6	FETA_HUMAN			PP1A_HUMAN,P62136	WEE2_HUMAN	TLN2_HUMAN			Q15758,AAAT_HUMAN		YBOX1_HUMAN
GRP78_HUMAN	1433T_HUMAN	GLR_HUMAN			GNAI3_HUMAN	PDIA3_HUMAN	P68363,TBA1B_HUMAN			NOP56_HUMAN
PDLI7_HUMAN,Q9NR12	PDIA4_HUMAN	S27A6_HUMAN			GPR87_HUMAN	STIP1_HUMAN	PDLI7_HUMAN,Q9NR12			LSM7_HUMAN
K1C9_HUMAN	GBLP_HUMAN	TBB4A_HUMAN			Q15942,ZYX_HUMAN	IN35_HUMAN	K1C9_HUMAN			EXOSX_HUMAN
AOFA_HUMAN,P21397	ATS15_HUMAN	EHD2_HUMAN,Q9NZN4			SMRC1_HUMAN	WIPI2_HUMAN	AOFA_HUMAN,P21397			KHDR1_HUMAN
H31_HUMAN	PSMD2_HUMAN,Q13200	ALDR_HUMAN			Z518B_HUMAN	PP2AB_HUMAN	CALD1_HUMAN			RFC3_HUMAN
ARC1B_HUMAN	FSCN1_HUMAN	EVI5L_HUMAN			PRELP_HUMAN	TAOK3_HUMAN	PCDA6_HUMAN			PARP1_HUMAN
COR1B_HUMAN	TIAM1_HUMAN	Q8N1F7,NUP93_HUMAN			P60842,IF4A1_HUMAN		FETA_HUMAN			RCBT2_HUMAN
CALD1_HUMAN	HIRA_HUMAN	DIRA2_HUMAN			KAP2_HUMAN		GLR_HUMAN			ARHGB_HUMAN
AT8A1_HUMAN	EIF3F_HUMAN	RAB1B_HUMAN			CAV1_HUMAN		CAZA1_HUMAN			ANM7_HUMAN
H2AY_HUMAN	IF2B1_HUMAN,Q9NZI8	DYHC1_HUMAN			PDIA1_HUMAN		B2CL2_HUMAN			P06744,G6PI_HUMAN
CAZA1_HUMAN	ILF3_HUMAN	ATP7A_HUMAN			CO5_HUMAN		TBB4A_HUMAN			XPO1_HUMAN
RS18_HUMAN	H2B1B_HUMAN	ABCB5_HUMAN			IQGA1_HUMAN		TEF_HUMAN			SYMC_HUMAN,P56192
H4_HUMAN	P5CS_HUMAN	Q13283,G3BP1_HUMAN			CING_HUMAN,Q9P2M7		VIME_HUMAN			DNJB1_HUMAN,P25685
TBB4A_HUMAN	TERT_HUMAN	PCBP2_HUMAN			NRK_HUMAN		HES1_HUMAN			GNAI2_HUMAN
VIME_HUMAN	PSMD7_HUMAN	CSKP_HUMAN			CC171_HUMAN		NLRC4_HUMAN,Q9NPP4			HS90B_HUMAN
NLRC4_HUMAN,Q9NPP4	PDLI1_HUMAN	FHL17_HUMAN			ILEU_HUMAN,P30740		Q16534,HLF_HUMAN			Q15459,SF3A1_HUMAN
H2B1M_HUMAN	ACHD_HUMAN	Q13509,TBB3_HUMAN			ARH40_HUMAN		O43707,ACTN4_HUMAN			RL13_HUMAN,P26373
P40227,TCPZ_HUMAN	M3K19_HUMAN	EDIL3_HUMAN			DOCK3_HUMAN		EVI5L_HUMAN			IF4H_HUMAN,Q15056
MOS_HUMAN	HXK1_HUMAN	ARF3_HUMAN,P61204			PDLI7_HUMAN,Q9NR12		Q93045,STMN2_HUMAN			RS16_HUMAN
TCPE_HUMAN,P48643	ULK1_HUMAN	VP13D_HUMAN			NEP_HUMAN		PCBP2_HUMAN			RL6_HUMAN
O43707,ACTN4_HUMAN	ZFR2_HUMAN	RAE1_HUMAN			HPBP1_HUMAN		K1C14_HUMAN			UBA1_HUMAN
NEP1_HUMAN	TLK1_HUMAN	P50395,GDIB_HUMAN			ARC1B_HUMAN		P24844,MYL9_HUMAN			MYH7_HUMAN
RUXE_HUMAN	ACTBL_HUMAN	TBB4B_HUMAN			AT8A1_HUMAN		Q13509,TBB3_HUMAN			COF1_HUMAN
TOP1_HUMAN	STMN1_HUMAN	MOT5_HUMAN			GNAS1_HUMAN		HMCN1_HUMAN			TRIM9_HUMAN
EVI5L_HUMAN	NCOA1_HUMAN	IMA1_HUMAN			ZMY15_HUMAN		EDIL3_HUMAN			RUND1_HUMAN
Q9UMN6,KMT2B_HUMAN	RRAGB_HUMAN	P25705,ATPA_HUMAN			SCNBA_HUMAN		M3KL4_HUMAN,Q5TCX8			BAHD1_HUMAN
Q93045,STMN2_HUMAN	Q9P219,DAPLE_HUMAN	TBB5_HUMAN			PCNA_HUMAN		MGAP_HUMAN			NF1_HUMAN
Q8N1F7,NUP93_HUMAN	SAR1A_HUMAN,Q9NR31	DISP1_HUMAN			B2CL2_HUMAN		TPM1_HUMAN			PDIA4_HUMAN
Q5TEC6_HUMAN	ARP3_HUMAN	ADT3_HUMAN			TEF_HUMAN		LMNB1_HUMAN			RLA1_HUMAN
DYHC1_HUMAN	HEAT1_HUMAN	TFR1_HUMAN			CLIC1_HUMAN		TBB4B_HUMAN			ATS15_HUMAN
GRP75_HUMAN	H2A1D_HUMAN	CALX_HUMAN			HES1_HUMAN		Q9UPN3,MACF1_HUMAN			PSMD2_HUMAN,Q13200
P50991,TCPD_HUMAN	ACHE_HUMAN	WIPI2_HUMAN			NLRC4_HUMAN,Q9NPP4		TBB5_HUMAN			TIAM1_HUMAN
P66B_HUMAN	PELO_HUMAN				Q16534,HLF_HUMAN		K2C1_HUMAN			HIRA_HUMAN
P78371,TCPB_HUMAN	PSIP1_HUMAN,O75475				DDX21_HUMAN		TMOD3_HUMAN			EIF3F_HUMAN
K1C14_HUMAN	CSKI2_HUMAN				LRP11_HUMAN		CD248_HUMAN			LSM2_HUMAN
TCPG_HUMAN,P49368	ABCAC_HUMAN,Q86UK0				GP149_HUMAN		ACTN1_HUMAN			P54727,RD23B_HUMAN
M3KL4_HUMAN,Q5TCX8	DHX15_HUMAN				C2D1B_HUMAN		K22E_HUMAN			IF2B1_HUMAN,Q9NZI8
SAS6_HUMAN	ACL6A_HUMAN				EHD2_HUMAN,Q9NZN4					HS90A_HUMAN
H2A1B_HUMAN	H15_HUMAN				TAF2_HUMAN					P62318,SMD3_HUMAN
TPM1_HUMAN	AKA11_HUMAN				NONO_HUMAN,Q15233					O75976,CBPD_HUMAN
LMNB1_HUMAN	VTNC_HUMAN				EVI5L_HUMAN					ILF3_HUMAN
TBB4B_HUMAN	PCBP1_HUMAN				Q93045,STMN2_HUMAN					DNJB4_HUMAN
Q9UPN3,MACF1_HUMAN	PP1A_HUMAN,P62136				ANGE2_HUMAN					PRDX3_HUMAN
TCPH_HUMAN	P02545,LMNA_HUMAN				ATP7A_HUMAN					2AAA_HUMAN
K2C1_HUMAN	GNAI3_HUMAN				ABCB5_HUMAN					MBOA5_HUMAN
TMOD3_HUMAN	TPM4_HUMAN,P67936				DX39A_HUMAN,O00148					BRPF1_HUMAN
ACTN1_HUMAN	GPR87_HUMAN				NPFF2_HUMAN					H2B1B_HUMAN
RS17_HUMAN	Q15942,ZYX_HUMAN				P66B_HUMAN					ANXA5_HUMAN
CE128_HUMAN	PPIC_HUMAN				IF4A3_HUMAN					P5CS_HUMAN
K22E_HUMAN	Z518B_HUMAN				EDIL3_HUMAN					TERT_HUMAN
WIPI2_HUMAN	CAND1_HUMAN				VP13D_HUMAN					PSMD7_HUMAN
					ANT3_HUMAN					PDLI1_HUMAN
					RAE1_HUMAN					M3K19_HUMAN
					MGAP_HUMAN					HXK1_HUMAN
					P50395,GDIB_HUMAN					ZFR2_HUMAN
					ZN729_HUMAN					P12956,XRCC6_HUMAN
					RGL1_HUMAN					BACH_HUMAN
					EF2_HUMAN					TLK1_HUMAN
					PP2AB_HUMAN					RS4X_HUMAN
					TAOK3_HUMAN					NCOA1_HUMAN
										RRAGB_HUMAN
										Q9P219,DAPLE_HUMAN
										SAR1A_HUMAN,Q9NR31
										HEAT1_HUMAN
										H2A1D_HUMAN
										SMD1_HUMAN
										ECHB_HUMAN,P55084
										PELO_HUMAN
										RS10_HUMAN
										NWD1_HUMAN
										PSIP1_HUMAN,O75475
										ABCAC_HUMAN,Q86UK0
										P40926,MDHM_HUMAN
										DHX15_HUMAN
										LDHA_HUMAN
										EFTU_HUMAN
										H15_HUMAN
										HNRH3_HUMAN
										PCBP1_HUMAN
										IF2G_HUMAN
										P62899,RL31_HUMAN
										PP1A_HUMAN,P62136
										GNAI3_HUMAN
										TPM4_HUMAN,P67936
										Q15942,ZYX_HUMAN
										PPIC_HUMAN
										SMRC1_HUMAN
										Z518B_HUMAN
										CAND1_HUMAN
										PRELP_HUMAN
										Q9Y570,PPME1_HUMAN
										ANXA2_HUMAN
										CP7B1_HUMAN
										TKT_HUMAN
										LA_HUMAN
										ACLY_HUMAN,P53396
										MCM6_HUMAN
										SERA_HUMAN
										O75533,SF3B1_HUMAN
										P11142,HSP7C_HUMAN
										P60842,IF4A1_HUMAN
										TTC9B_HUMAN
										RL10A_HUMAN
										Q5TCS8,KAD9_HUMAN
										ATAD1_HUMAN
										CYBR1_HUMAN
										Q9NZ01,TECR_HUMAN
										KAP2_HUMAN
										CBPM_HUMAN
										P50990,TCPQ_HUMAN
										ATPB_HUMAN
										NEK10_HUMAN,Q6ZWH5
										CAV1_HUMAN
										SAHH_HUMAN,P23526
										PDIA1_HUMAN
										CO5_HUMAN
										G3P_HUMAN,P04406
										IQGA1_HUMAN
										TSR1_HUMAN
										H13_HUMAN
										Q06323,PSME1_HUMAN
										SND1_HUMAN
										CING_HUMAN,Q9P2M7
										P11279,LAMP1_HUMAN
										MCM7_HUMAN,P33993
										NRK_HUMAN
										CC171_HUMAN
										ILEU_HUMAN,P30740
										ARH40_HUMAN
										HSPB1_HUMAN
										DOCK3_HUMAN
										CKAP4_HUMAN
										HNRPK_HUMAN
										ERO1A_HUMAN
										GRP78_HUMAN
										ADT2_HUMAN
										P09525,ANXA4_HUMAN
										PDLI7_HUMAN,Q9NR12
										NEP_HUMAN
										HPBP1_HUMAN
										RU2A_HUMAN
										LSM8_HUMAN
										PSMD6_HUMAN
										AOFA_HUMAN,P21397
										ASSY_HUMAN
										ANXA6_HUMAN,P08133
										GT251_HUMAN
										H31_HUMAN
										ARC1B_HUMAN
										PPIB_HUMAN
										DHX9_HUMAN,Q08211
										RS13_HUMAN
										PRS4_HUMAN
										AT8A1_HUMAN
										RS14_HUMAN
										RL1D1_HUMAN,O76021
										GNAS1_HUMAN
										Q9BXP8,PAPP2_HUMAN
										ZMY15_HUMAN
										P06733,ENOA_HUMAN
										PDIA6_HUMAN
										H2AY_HUMAN
										PCNA_HUMAN
										S27A6_HUMAN
										MDHC_HUMAN
										TPIS_HUMAN,P60174
										RS18_HUMAN
										H4_HUMAN
										TEF_HUMAN
										ENPL_HUMAN
										E9PAV3,NACAM_HUMAN
										IF2A_HUMAN
										P30050,RL12_HUMAN
										CLIC1_HUMAN
										UBP54_HUMAN
										HES1_HUMAN
										NLRC4_HUMAN,Q9NPP4
										H2B1M_HUMAN
										Q16534,HLF_HUMAN
										DDX21_HUMAN
										LRP11_HUMAN
										P40227,TCPZ_HUMAN
										6PGD_HUMAN,P52209
										MOS_HUMAN
										C2D1B_HUMAN
										CHP1_HUMAN
										ZBTB4_HUMAN
										TCPE_HUMAN,P48643
										HCD2_HUMAN,Q99714
										P05388,RLA0_HUMAN
										EHD2_HUMAN,Q9NZN4
										TAF2_HUMAN
										HNRPF_HUMAN
										SYDC_HUMAN,P14868
										ALDR_HUMAN
										RPN2_HUMAN
										SEPT2_HUMAN
										NEP1_HUMAN
										PALD_HUMAN
										RUXE_HUMAN
										P62937,PPIA_HUMAN
										DPOG1_HUMAN
										NONO_HUMAN,Q15233
										TOP1_HUMAN
										Q15393,SF3B3_HUMAN
										KLOTB_HUMAN
										MCM4_HUMAN
										G3PT_HUMAN
										RS2_HUMAN
										EVI5L_HUMAN
										TANC1_HUMAN
										Q9UMN6,KMT2B_HUMAN
										RLA2_HUMAN
										DCPS_HUMAN
										PRDX6_HUMAN
										P32119,PRDX2_HUMAN
										Q8N1F7,NUP93_HUMAN
										DIRA2_HUMAN
										ECHD1_HUMAN
										MAOM_HUMAN
										ANGE2_HUMAN
										Q5TEC6_HUMAN
										DYHC1_HUMAN
										UAP1_HUMAN
										ATP7A_HUMAN
										ABCB5_HUMAN
										RENT2_HUMAN,Q9HAU5
										DX39A_HUMAN,O00148
										GRP75_HUMAN
										P50991,TCPD_HUMAN
										PCBP2_HUMAN
										P66B_HUMAN
										P78371,TCPB_HUMAN
										CSKP_HUMAN
										MCM3_HUMAN
										PRS10_HUMAN
										PRKDC_HUMAN
										RDH14_HUMAN
										ANXA1_HUMAN
										RL7_HUMAN
										IF4A3_HUMAN
										HNRPU_HUMAN,Q00839
										TCPG_HUMAN,P49368
										HMCN1_HUMAN
										EDIL3_HUMAN
										SMD2_HUMAN,P62316
										ARF3_HUMAN,P61204
										M3KL4_HUMAN,Q5TCX8
										RS19_HUMAN
										ANT3_HUMAN
										ARHL2_HUMAN
										RL5_HUMAN
										RPN1_HUMAN
										P00558,PGK1_HUMAN
										PLOD1_HUMAN
										RAE1_HUMAN
										SAS6_HUMAN
										MGAP_HUMAN
										H2A1B_HUMAN
										GCNT3_HUMAN
										DOT1L_HUMAN
										PA21B_HUMAN
										UBE2N_HUMAN
										P50395,GDIB_HUMAN
										TPM1_HUMAN
										RS27A_HUMAN
										ATD3A_HUMAN
										PGM2L_HUMAN
										ZN729_HUMAN
										P25705,ATPA_HUMAN
										TCPH_HUMAN
										RGL1_HUMAN
										DISP1_HUMAN
										ADT3_HUMAN
										PDCD6_HUMAN,O75340
										A6NNM8,TTL13_HUMAN
										WEE2_HUMAN
										PDIA3_HUMAN
										STIP1_HUMAN
										RS17_HUMAN
										CALX_HUMAN
										SYK_HUMAN
										CE128_HUMAN
										SYTC_HUMAN
										WIPI2_HUMAN
										CHKB_HUMAN
										EF2_HUMAN
										PP2AB_HUMAN
										TAOK3_HUMAN
